# Supplementary material for: Does picture background matter? Peopleʼs evaluation of pigs in different farm settings
Source: PLoS One. 2019 Feb 12;14(2):e0211256. doi: 10.1371/journal.pone.0211256 (PMC6372140; doi:10.1371/journal.pone.0211256)
Supplement: S2 File — (XLSX) [file pone.0211256.s002.xlsx]

## Sheet: Sheet1
FACTOR
/VARIABLES v_162_FähigkeitSchwein v_163_EmotionSchwein v_164_FähigkeitSchwein
v_165_FähigkeitSchwein v_166_FähigkeitSchwein v_168_EmotionSchwein
/MISSING LISTWISE
/ANALYSIS v_162_FähigkeitSchwein v_163_EmotionSchwein v_164_FähigkeitSchwein
v_165_FähigkeitSchwein v_166_FähigkeitSchwein v_168_EmotionSchwein
/PRINT INITIAL KMO INV REPR AIC EXTRACTION ROTATION
/FORMAT SORT BLANK(.40)
/PLOT EIGEN
/CRITERIA MINEIGEN(1) ITERATE(25)
/EXTRACTION PC
/CRITERIA ITERATE(25)
/ROTATION VARIMAX
/SAVE AR(ALL)
/METHOD=CORRELATION.
Factor Analysis
Notes
Output Created		12-OCT-2018 09:48:14
Comments
Input	Data	C:\Users\GBusch\OneDrive - Scientific Network South Tyrol\Meine Daten\Projekte\Social Lab Eyetracking\Paper 1 ohne Eye\Einreichung\Revision II\Dataset_RevisionII.sav
	Active Dataset	DataSet1
	Filter	<none>
	Weight	<none>
	Split File	<none>
	N of Rows in Working Data File	4076
Missing Value Handling	Definition of Missing	MISSING=EXCLUDE: User-defined missing values are treated as missing.
	Cases Used	LISTWISE: Statistics are based on cases with no missing values for any variable used.
Syntax		FACTOR /VARIABLES v_162_FähigkeitSchwein v_163_EmotionSchwein v_164_FähigkeitSchwein v_165_FähigkeitSchwein v_166_FähigkeitSchwein v_168_EmotionSchwein /MISSING LISTWISE /ANALYSIS v_162_FähigkeitSchwein v_163_EmotionSchwein v_164_FähigkeitSchwein v_165_FähigkeitSchwein v_166_FähigkeitSchwein v_168_EmotionSchwein /PRINT INITIAL KMO INV REPR AIC EXTRACTION ROTATION /FORMAT SORT BLANK(.40) /PLOT EIG…
Resources	Processor Time	00:00:00,72
	Elapsed Time	00:00:00,28
	Maximum Memory Required	6120 (5,977K) bytes
Variables Created	FAC1_1	Component score 1
	FAC2_1	Component score 2
Inverse of Correlation Matrix
	Schweine haben ein Bewusstsein und sind sich im Klaren darüber, was mit ihnen passiert.	Schweine sind fähig eine Reihe von Gefühlen zu empfinden (z.B. Schmerz, Leid, Zufriedenheit, mütterliche Zuneigung, Aggression, Angst, Frustration, Einsamkeit und Langeweile).	Schweine können in gewissem Maße Probleme lösen und Entscheidungen über ihr Tun treffen.	Schweine reagieren eher automatisch mit Instinkten und Trieben, ohne sich darüber bewusst zu sein, was sie tun.	Schweine haben eingeschränkte geistige Fähigkeiten, um Ursache und Wirkung einer Handlung zu sehen.	Schweine erleben Gefühle weniger intensiv als Menschen.
Schweine haben ein Bewusstsein und sind sich im Klaren darüber, was mit ihnen passiert.	1.29411	-0.259884	-0.323308	0.17227	0.066394	0.115364
Schweine sind fähig eine Reihe von Gefühlen zu empfinden (z.B. Schmerz, Leid, Zufriedenheit, mütterliche Zuneigung, Aggression, Angst, Frustration, Einsamkeit und Langeweile).	-0.259884	1.26565	-0.279562	-0.041049	-0.0199052	0.299325
Schweine können in gewissem Maße Probleme lösen und Entscheidungen über ihr Tun treffen.	-0.323308	-0.279562	1.25953	0.176893	0.0242827	0.00205309
Schweine reagieren eher automatisch mit Instinkten und Trieben, ohne sich darüber bewusst zu sein, was sie tun.	0.17227	-0.041049	0.176893	1.20511	-0.235258	-0.189988
Schweine haben eingeschränkte geistige Fähigkeiten, um Ursache und Wirkung einer Handlung zu sehen.	0.066394	-0.0199052	0.0242827	-0.235258	1.21077	-0.356385
Schweine erleben Gefühle weniger intensiv als Menschen.	0.115364	0.299325	0.00205309	-0.189988	-0.356385	1.30579
KMO and Bartlett's Test
Kaiser-Meyer-Olkin Measure of Sampling Adequacy.		0.726565
Bartlett's Test of Sphericity	Approx. Chi-Square	3251.27
	df	15
	Sig.	0
Anti-image Matrices
		Schweine haben ein Bewusstsein und sind sich im Klaren darüber, was mit ihnen passiert.	Schweine sind fähig eine Reihe von Gefühlen zu empfinden (z.B. Schmerz, Leid, Zufriedenheit, mütterliche Zuneigung, Aggression, Angst, Frustration, Einsamkeit und Langeweile).	Schweine können in gewissem Maße Probleme lösen und Entscheidungen über ihr Tun treffen.	Schweine reagieren eher automatisch mit Instinkten und Trieben, ohne sich darüber bewusst zu sein, was sie tun.	Schweine haben eingeschränkte geistige Fähigkeiten, um Ursache und Wirkung einer Handlung zu sehen.	Schweine erleben Gefühle weniger intensiv als Menschen.
Anti-image Covariance	Schweine haben ein Bewusstsein und sind sich im Klaren darüber, was mit ihnen passiert.	0.77273	-0.15867	-0.198352	0.110462	0.0423734	0.0682694
	Schweine sind fähig eine Reihe von Gefühlen zu empfinden (z.B. Schmerz, Leid, Zufriedenheit, mütterliche Zuneigung, Aggression, Angst, Frustration, Einsamkeit und Langeweile).	-0.15867	0.790109	-0.175371	-0.0269131	-0.0129894	0.181116
	Schweine können in gewissem Maße Probleme lösen und Entscheidungen über ihr Tun treffen.	-0.198352	-0.175371	0.793948	0.11654	0.015923	0.00124832
	Schweine reagieren eher automatisch mit Instinkten und Trieben, ohne sich darüber bewusst zu sein, was sie tun.	0.110462	-0.0269131	0.11654	0.829802	-0.161234	-0.120733
	Schweine haben eingeschränkte geistige Fähigkeiten, um Ursache und Wirkung einer Handlung zu sehen.	0.0423734	-0.0129894	0.015923	-0.161234	0.825918	-0.225415
	Schweine erleben Gefühle weniger intensiv als Menschen.	0.0682694	0.181116	0.00124832	-0.120733	-0.225415	0.765819
Anti-image Correlation	Schweine haben ein Bewusstsein und sind sich im Klaren darüber, was mit ihnen passiert.	.756a	-0.203066	-0.253237	0.137947	0.0530409	0.0887461
	Schweine sind fähig eine Reihe von Gefühlen zu empfinden (z.B. Schmerz, Leid, Zufriedenheit, mütterliche Zuneigung, Aggression, Angst, Frustration, Einsamkeit und Langeweile).	-0.203066	.709a	-0.221421	-0.0332379	-0.0160797	0.232836
	Schweine können in gewissem Maße Probleme lösen und Entscheidungen über ihr Tun treffen.	-0.253237	-0.221421	.728a	0.14358	0.0196635	0.00160091
	Schweine reagieren eher automatisch mit Instinkten und Trieben, ohne sich darüber bewusst zu sein, was sie tun.	0.137947	-0.0332379	0.14358	.754a	-0.19476	-0.151452
	Schweine haben eingeschränkte geistige Fähigkeiten, um Ursache und Wirkung einer Handlung zu sehen.	0.0530409	-0.0160797	0.0196635	-0.19476	.701a	-0.283433
	Schweine erleben Gefühle weniger intensiv als Menschen.	0.0887461	0.232836	0.00160091	-0.151452	-0.283433	.711a
a. Measures of Sampling Adequacy(MSA)
Communalities
	Initial	Extraction
Schweine haben ein Bewusstsein und sind sich im Klaren darüber, was mit ihnen passiert.	1	0.551734
Schweine sind fähig eine Reihe von Gefühlen zu empfinden (z.B. Schmerz, Leid, Zufriedenheit, mütterliche Zuneigung, Aggression, Angst, Frustration, Einsamkeit und Langeweile).	1	0.547201
Schweine können in gewissem Maße Probleme lösen und Entscheidungen über ihr Tun treffen.	1	0.580841
Schweine reagieren eher automatisch mit Instinkten und Trieben, ohne sich darüber bewusst zu sein, was sie tun.	1	0.457296
Schweine haben eingeschränkte geistige Fähigkeiten, um Ursache und Wirkung einer Handlung zu sehen.	1	0.675635
Schweine erleben Gefühle weniger intensiv als Menschen.	1	0.535902
Extraction Method: Principal Component Analysis.
Total Variance Explained
Component	Initial Eigenvalues			Extraction Sums of Squared Loadings			Rotation Sums of Squared Loadings
	Total	% of Variance	Cumulative %	Total	% of Variance	Cumulative %	Total	% of Variance	Cumulative %
1	2.27854	37.9756	37.9756	2.27854	37.9756	37.9756	1.72026	28.671	28.671
2	1.07007	17.8346	55.8102	1.07007	17.8346	55.8102	1.62835	27.1391	55.8102
3	0.828196	13.8033	69.6134
4	0.647692	10.7949	80.4083
5	0.624532	10.4089	90.8172
6	0.550969	9.18282	100
Extraction Method: Principal Component Analysis.
Component Matrixa
	Component
	1	2
Schweine haben ein Bewusstsein und sind sich im Klaren darüber, was mit ihnen passiert.	0.669399
Schweine erleben Gefühle weniger intensiv als Menschen.	-0.655103
Schweine können in gewissem Maße Probleme lösen und Entscheidungen über ihr Tun treffen.	0.617694	0.446426
Schweine sind fähig eine Reihe von Gefühlen zu empfinden (z.B. Schmerz, Leid, Zufriedenheit, mütterliche Zuneigung, Aggression, Angst, Frustration, Einsamkeit und Langeweile).	0.614111	0.412395
Schweine reagieren eher automatisch mit Instinkten und Trieben, ohne sich darüber bewusst zu sein, was sie tun.	-0.589444
Schweine haben eingeschränkte geistige Fähigkeiten, um Ursache und Wirkung einer Handlung zu sehen.	-0.543286	0.616827
Extraction Method: Principal Component Analysis.
a. 2 components extracted.
Reproduced Correlations
		Schweine haben ein Bewusstsein und sind sich im Klaren darüber, was mit ihnen passiert.	Schweine sind fähig eine Reihe von Gefühlen zu empfinden (z.B. Schmerz, Leid, Zufriedenheit, mütterliche Zuneigung, Aggression, Angst, Frustration, Einsamkeit und Langeweile).	Schweine können in gewissem Maße Probleme lösen und Entscheidungen über ihr Tun treffen.	Schweine reagieren eher automatisch mit Instinkten und Trieben, ohne sich darüber bewusst zu sein, was sie tun.	Schweine haben eingeschränkte geistige Fähigkeiten, um Ursache und Wirkung einer Handlung zu sehen.	Schweine erleben Gefühle weniger intensiv als Menschen.
Reproduced Correlation	Schweine haben ein Bewusstsein und sind sich im Klaren darüber, was mit ihnen passiert.	.552a	0.543847	0.557201	-0.287872	-0.1651	-0.333346
	Schweine sind fähig eine Reihe von Gefühlen zu empfinden (z.B. Schmerz, Leid, Zufriedenheit, mütterliche Zuneigung, Aggression, Angst, Frustration, Einsamkeit und Langeweile).	0.543847	.547a	0.563436	-0.225299	-0.0792614	-0.267571
	Schweine können in gewissem Maße Probleme lösen und Entscheidungen über ihr Tun treffen.	0.557201	0.563436	.581a	-0.216132	-0.0602167	-0.258799
	Schweine reagieren eher automatisch mit Instinkten und Trieben, ohne sich darüber bewusst zu sein, was sie tun.	-0.287872	-0.225299	-0.216132	.457a	0.524677	0.494433
	Schweine haben eingeschränkte geistige Fähigkeiten, um Ursache und Wirkung einer Handlung zu sehen.	-0.1651	-0.0792614	-0.0602167	0.524677	.676a	0.557434
	Schweine erleben Gefühle weniger intensiv als Menschen.	-0.333346	-0.267571	-0.258799	0.494433	0.557434	.536a
Residualb	Schweine haben ein Bewusstsein und sind sich im Klaren darüber, was mit ihnen passiert.		-0.207666	-0.185208	0.0261558	-0.0172389	0.0795068
	Schweine sind fähig eine Reihe von Gefühlen zu empfinden (z.B. Schmerz, Leid, Zufriedenheit, mütterliche Zuneigung, Aggression, Angst, Frustration, Einsamkeit und Langeweile).	-0.207666		-0.232971	0.0883207	-0.0484717	-0.0466703
	Schweine können in gewissem Maße Probleme lösen und Entscheidungen über ihr Tun treffen.	-0.185208	-0.232971		-0.0280185	-0.0760832	0.0758872
	Schweine reagieren eher automatisch mit Instinkten und Trieben, ohne sich darüber bewusst zu sein, was sie tun.	0.0261558	0.0883207	-0.0280185		-0.23078	-0.213819
	Schweine haben eingeschränkte geistige Fähigkeiten, um Ursache und Wirkung einer Handlung zu sehen.	-0.0172389	-0.0484717	-0.0760832	-0.23078		-0.196143
	Schweine erleben Gefühle weniger intensiv als Menschen.	0.0795068	-0.0466703	0.0758872	-0.213819	-0.196143
Extraction Method: Principal Component Analysis.
a. Reproduced communalities
b. Residuals are computed between observed and reproduced correlations. There are 10 (66,0%) nonredundant residuals with absolute values greater than 0.05.
Rotated Component Matrixa
	Component
	1	2
Schweine können in gewissem Maße Probleme lösen und Entscheidungen über ihr Tun treffen.	0.75651
Schweine sind fähig eine Reihe von Gefühlen zu empfinden (z.B. Schmerz, Leid, Zufriedenheit, mütterliche Zuneigung, Aggression, Angst, Frustration, Einsamkeit und Langeweile).	0.730751
Schweine haben ein Bewusstsein und sind sich im Klaren darüber, was mit ihnen passiert.	0.709818
Schweine haben eingeschränkte geistige Fähigkeiten, um Ursache und Wirkung einer Handlung zu sehen.		0.821708
Schweine erleben Gefühle weniger intensiv als Menschen.		0.68491
Schweine reagieren eher automatisch mit Instinkten und Trieben, ohne sich darüber bewusst zu sein, was sie tun.		0.643748
Extraction Method: Principal Component Analysis. Rotation Method: Varimax with Kaiser Normalization.a
a. Rotation converged in 3 iterations.
Component Transformation Matrix
Component	1	2
1	0.733505	-0.679684
2	0.679684	0.733505
Extraction Method: Principal Component Analysis. Rotation Method: Varimax with Kaiser Normalization.
DATASET ACTIVATE DataSet1.
SAVE OUTFILE='C:\Users\GBusch\OneDrive - Scientific Network South Tyrol\Meine '+
'Daten\Projekte\Social Lab Eyetracking\Paper 1 ohne Eye\Einreichung\Revision '+
'II\Dataset_RevisionII.sav'
/COMPRESSED.
RELIABILITY
/VARIABLES=v_164_FähigkeitSchwein v_163_EmotionSchwein v_162_FähigkeitSchwein
/SCALE('ALL VARIABLES') ALL
/MODEL=ALPHA
/STATISTICS=DESCRIPTIVE SCALE
/SUMMARY=TOTAL.
Reliability
Notes
Output Created		21-NOV-2018 15:19:27
Comments
Input	Data	C:\Users\GBusch\OneDrive - Scientific Network South Tyrol\Meine Daten\Projekte\Social Lab Eyetracking\Paper 1 ohne Eye\Einreichung\Revision II\Dataset_RevisionII_saveModell.sav
	Active Dataset	DataSet1
	Filter	<none>
	Weight	<none>
	Split File	<none>
	N of Rows in Working Data File	4076
	Matrix Input
Missing Value Handling	Definition of Missing	User-defined missing values are treated as missing.
	Cases Used	Statistics are based on all cases with valid data for all variables in the procedure.
Syntax		RELIABILITY /VARIABLES=v_164_FähigkeitSchwein v_163_EmotionSchwein v_162_FähigkeitSchwein /SCALE('ALL VARIABLES') ALL /MODEL=ALPHA /STATISTICS=DESCRIPTIVE SCALE /SUMMARY=TOTAL.
Resources	Processor Time	00:00:00,02
	Elapsed Time	00:00:00,02
Scale: ALL VARIABLES
Case Processing Summary
		N	%
Cases	Valid	4076	100
	Excludeda	0	0
	Total	4076	100
a. Listwise deletion based on all variables in the procedure.
Reliability Statistics
Cronbach's Alpha	N of Items
0.610028	3
Item Statistics
	Mean	Std. Deviation	N
Schweine können in gewissem Maße Probleme lösen und Entscheidungen über ihr Tun treffen.	0.322866	1.01753	4076
Schweine sind fähig eine Reihe von Gefühlen zu empfinden (z.B. Schmerz, Leid, Zufriedenheit, mütterliche Zuneigung, Aggression, Angst, Frustration, Einsamkeit und Langeweile).	1.31992	0.81079	4076
Schweine haben ein Bewusstsein und sind sich im Klaren darüber, was mit ihnen passiert.	0.615309	1.02062	4076
Item-Total Statistics
	Scale Mean if Item Deleted	Scale Variance if Item Deleted	Corrected Item-Total Correlation	Cronbach's Alpha if Item Deleted
Schweine können in gewissem Maße Probleme lösen und Entscheidungen über ihr Tun treffen.	1.93523	2.25544	0.431214	0.493374
Schweine sind fähig eine Reihe von Gefühlen zu empfinden (z.B. Schmerz, Leid, Zufriedenheit, mütterliche Zuneigung, Aggression, Angst, Frustration, Einsamkeit und Langeweile).	0.938175	2.84967	0.402448	0.542265
Schweine haben ein Bewusstsein und sind sich im Klaren darüber, was mit ihnen passiert.	1.64279	2.23801	0.435218	0.487279
Scale Statistics
Mean	Variance	Std. Deviation	N of Items
2.2581	4.60871	2.14679	3
RELIABILITY
/VARIABLES=v_165_FähigkeitSchwein v_166_FähigkeitSchwein v_168_EmotionSchwein
/SCALE('ALL VARIABLES') ALL
/MODEL=ALPHA
/STATISTICS=DESCRIPTIVE SCALE
/SUMMARY=TOTAL.
Reliability
Notes
Output Created		21-NOV-2018 15:20:06
Comments
Input	Data	C:\Users\GBusch\OneDrive - Scientific Network South Tyrol\Meine Daten\Projekte\Social Lab Eyetracking\Paper 1 ohne Eye\Einreichung\Revision II\Dataset_RevisionII_saveModell.sav
	Active Dataset	DataSet1
	Filter	<none>
	Weight	<none>
	Split File	<none>
	N of Rows in Working Data File	4076
	Matrix Input
Missing Value Handling	Definition of Missing	User-defined missing values are treated as missing.
	Cases Used	Statistics are based on all cases with valid data for all variables in the procedure.
Syntax		RELIABILITY /VARIABLES=v_165_FähigkeitSchwein v_166_FähigkeitSchwein v_168_EmotionSchwein /SCALE('ALL VARIABLES') ALL /MODEL=ALPHA /STATISTICS=DESCRIPTIVE SCALE /SUMMARY=TOTAL.
Resources	Processor Time	00:00:00,05
	Elapsed Time	00:00:00,05
Scale: ALL VARIABLES
Case Processing Summary
		N	%
Cases	Valid	4076	100
	Excludeda	0	0
	Total	4076	100
a. Listwise deletion based on all variables in the procedure.
Reliability Statistics
Cronbach's Alpha	N of Items
0.576712	3
Item Statistics
	Mean	Std. Deviation	N
Schweine reagieren eher automatisch mit Instinkten und Trieben, ohne sich darüber bewusst zu sein, was sie tun.	0.21001	0.976312	4076
Schweine haben eingeschränkte geistige Fähigkeiten, um Ursache und Wirkung einer Handlung zu sehen.	-0.122669	1.02373	4076
Schweine erleben Gefühle weniger intensiv als Menschen.	-0.387635	0.988714	4076
Item-Total Statistics
	Scale Mean if Item Deleted	Scale Variance if Item Deleted	Corrected Item-Total Correlation	Cronbach's Alpha if Item Deleted
Schweine reagieren eher automatisch mit Instinkten und Trieben, ohne sich darüber bewusst zu sein, was sie tun.	-0.510304	2.75695	0.348299	0.530571
Schweine haben eingeschränkte geistige Fähigkeiten, um Ursache und Wirkung einer Handlung zu sehen.	-0.177625	2.47249	0.409656	0.438222
Schweine erleben Gefühle weniger intensiv als Menschen.	0.0873405	2.58869	0.400158	0.453888
Scale Statistics
Mean	Variance	Std. Deviation	N of Items
-0.300294	4.83937	2.19986	3
