# Supplementary material for: Does picture background matter? Peopleʼs evaluation of pigs in different farm settings
Source: PLoS One. 2019 Feb 12;14(2):e0211256. doi: 10.1371/journal.pone.0211256 (PMC6372140; doi:10.1371/journal.pone.0211256)
Supplement: S3 File — (XLSX) [file pone.0211256.s003.xlsx]

## Sheet: Sheet1
GET
FILE='C:\Users\GBusch\OneDrive - Scientific Network South Tyrol\Meine Daten\Projekte\Social Lab Eyetracking\Paper 1 ohne Eye\Einreichung\Revision III\Dataset_RevisionIII.sav'.
DATASET NAME DataSet1 WINDOW=FRONT.
MIXED Index_PIG_scale_1to5 BY Schwein Stall Bild_1_ErstesBild V_00_Split v_5_BezugLW v_11_BezugLW WITH
FAC1_Beleif_PIG_Mind_1 FAC2_Belief_PIG_Mind_2
/CRITERIA=CIN(95) MXITER(150) MXSTEP(10) SCORING(1) SINGULAR(0.000000000001) HCONVERGE(0,
ABSOLUTE) LCONVERGE(0, ABSOLUTE) PCONVERGE(0.000001, ABSOLUTE)
/FIXED=Schwein Stall Bild_1_ErstesBild V_00_Split v_5_BezugLW v_11_BezugLW FAC1_Beleif_PIG_Mind_1 FAC2_Belief_PIG_Mind_2
Schwein*Stall | SSTYPE(3)
/METHOD=ML
/PRINT=CORB COVB DESCRIPTIVES G LMATRIX R SOLUTION TESTCOV
/RANDOM=INTERCEPT | SUBJECT(New_Number_Merge) COVTYPE(ID)
/REPEATED=Bildgruppe | SUBJECT(New_Number_Merge) COVTYPE(ID)
/EMMEANS=TABLES(Schwein) COMPARE ADJ(BONFERRONI)
/EMMEANS=TABLES(Stall) COMPARE ADJ(BONFERRONI).
Mixed Model Analysis
Notes
Output Created		21-DEC-2018 09:57:46
Comments
Input	Data	C:\Users\GBusch\OneDrive - Scientific Network South Tyrol\Meine Daten\Projekte\Social Lab Eyetracking\Paper 1 ohne Eye\Einreichung\Revision III\Dataset_RevisionIII.sav
	Active Dataset	DataSet1
	Filter	<none>
	Weight	<none>
	Split File	<none>
	N of Rows in Working Data File	4076
Missing Value Handling	Definition of Missing	User-defined missing values are treated as missing.
	Cases Used	Statistics are based on all cases with valid data for all variables in the model.
Syntax		MIXED Index_PIG_scale_1to5 BY Schwein Stall Bild_1_ErstesBild V_00_Split v_5_BezugLW v_11_BezugLW WITH FAC1_Beleif_PIG_Mind_1 FAC2_Belief_PIG_Mind_2 /CRITERIA=CIN(95) MXITER(150) MXSTEP(10) SCORING(1) SINGULAR(0.000000000001) HCONVERGE(0, ABSOLUTE) LCONVERGE(0, ABSOLUTE) PCONVERGE(0.000001, ABSOLUTE) /FIXED=Schwein Stall Bild_1_ErstesBild V_00_Split v_5_BezugLW v_11_BezugLW FAC1_Beleif_PIG_Mind_1…
Resources	Processor Time	00:00:04,62
	Elapsed Time	00:00:04,66
[DataSet1] C:\Users\GBusch\OneDrive - Scientific Network South Tyrol\Meine Daten\Projekte\Social Lab Eyetracking\Paper 1 ohne Eye\Einreichung\Revision III\Dataset_RevisionIII.sav
Descriptive Statistics
Laufende Nummber Datensätze zusammengefügt									Count	Mean	Standard Deviation	Coefficient of Variation
1.00	Bild E	traurig	Stroh	H (traurig Spalte)	Kombi first	not quoted	not quoted	Index_PIG_scale_1to5	1	1
								A-R factor score V_164 v_163 v_162	1	-1.13432
								A-R factor score v_166 v_168 v_165	1	-0.0654547
	Bild F	glücklich	Stroh	H (traurig Spalte)	Kombi first	not quoted	not quoted	Index_PIG_scale_1to5	1	1
								A-R factor score V_164 v_163 v_162	1	-1.13432
								A-R factor score v_166 v_168 v_165	1	-0.0654547
	Bild G	glücklich	Spalte	H (traurig Spalte)	Kombi first	not quoted	not quoted	Index_PIG_scale_1to5	1	4.83333
								A-R factor score V_164 v_163 v_162	1	-1.13432
								A-R factor score v_166 v_168 v_165	1	-0.0654547
	Bild H	traurig	Spalte	H (traurig Spalte)	Kombi first	not quoted	not quoted	Index_PIG_scale_1to5	1	2.83333
								A-R factor score V_164 v_163 v_162	1	-1.13432
								A-R factor score v_166 v_168 v_165	1	-0.0654547
	Total	glücklich	Total	H (traurig Spalte)	Kombi first	not quoted	not quoted	Index_PIG_scale_1to5	2	2.91667	2.71058	0.92934
								A-R factor score V_164 v_163 v_162	2	-1.13432	0	0
								A-R factor score v_166 v_168 v_165	2	-0.0654547	0	0
		traurig	Total	H (traurig Spalte)	Kombi first	not quoted	not quoted	Index_PIG_scale_1to5	2	1.91667	1.29636	0.676363
								A-R factor score V_164 v_163 v_162	2	-1.13432	0	0
								A-R factor score v_166 v_168 v_165	2	-0.0654547	0	0
		Total	Stroh	H (traurig Spalte)	Kombi first	not quoted	not quoted	Index_PIG_scale_1to5	2	1	0	0
								A-R factor score V_164 v_163 v_162	2	-1.13432	0	0
								A-R factor score v_166 v_168 v_165	2	-0.0654547	0	0
			Spalte	H (traurig Spalte)	Kombi first	not quoted	not quoted	Index_PIG_scale_1to5	2	3.83333	1.41421	0.368925
								A-R factor score V_164 v_163 v_162	2	-1.13432	0	0
								A-R factor score v_166 v_168 v_165	2	-0.0654547	0	0
			Total	H (traurig Spalte)	Kombi first	not quoted	not quoted	Index_PIG_scale_1to5	4	2.41667	1.82828	0.756528
								A-R factor score V_164 v_163 v_162	4	-1.13432	0	0
								A-R factor score v_166 v_168 v_165	4	-0.0654547	0	0
2.00	Bild E	traurig	Stroh	E (traurig Stroh)	Kombi first	not quoted	quoted	Index_PIG_scale_1to5	1	2.83333
								A-R factor score V_164 v_163 v_162	1	0.10288
								A-R factor score v_166 v_168 v_165	1	0.0503208
	Bild F	glücklich	Stroh	E (traurig Stroh)	Kombi first	not quoted	quoted	Index_PIG_scale_1to5	1	2.66667
								A-R factor score V_164 v_163 v_162	1	0.10288
								A-R factor score v_166 v_168 v_165	1	0.0503208
	Bild G	glücklich	Spalte	E (traurig Stroh)	Kombi first	not quoted	quoted	Index_PIG_scale_1to5	1	3.16667
								A-R factor score V_164 v_163 v_162	1	0.10288
								A-R factor score v_166 v_168 v_165	1	0.0503208
	Bild H	traurig	Spalte	E (traurig Stroh)	Kombi first	not quoted	quoted	Index_PIG_scale_1to5	1	3.33333
								A-R factor score V_164 v_163 v_162	1	0.10288
								A-R factor score v_166 v_168 v_165	1	0.0503208
	Total	glücklich	Total	E (traurig Stroh)	Kombi first	not quoted	quoted	Index_PIG_scale_1to5	2	2.91667	0.353553	0.121218
								A-R factor score V_164 v_163 v_162	2	0.10288	0	0
								A-R factor score v_166 v_168 v_165	2	0.0503208	0	0
		traurig	Total	E (traurig Stroh)	Kombi first	not quoted	quoted	Index_PIG_scale_1to5	2	3.08333	0.353553	0.114666
								A-R factor score V_164 v_163 v_162	2	0.10288	0	0
								A-R factor score v_166 v_168 v_165	2	0.0503208	0	0
		Total	Stroh	E (traurig Stroh)	Kombi first	not quoted	quoted	Index_PIG_scale_1to5	2	2.75	0.117851	0.042855
								A-R factor score V_164 v_163 v_162	2	0.10288	0	0
								A-R factor score v_166 v_168 v_165	2	0.0503208	0	0
			Spalte	E (traurig Stroh)	Kombi first	not quoted	quoted	Index_PIG_scale_1to5	2	3.25	0.117851	0.0362619
								A-R factor score V_164 v_163 v_162	2	0.10288	0	0
								A-R factor score v_166 v_168 v_165	2	0.0503208	0	0
			Total	E (traurig Stroh)	Kombi first	not quoted	quoted	Index_PIG_scale_1to5	4	3	0.30429	0.10143
								A-R factor score V_164 v_163 v_162	4	0.10288	0	0
								A-R factor score v_166 v_168 v_165	4	0.0503208	0	0
3.00	Bild E	traurig	Stroh	G (glücklich Spalte)	Kombi first	not quoted	quoted	Index_PIG_scale_1to5	1	5
								A-R factor score V_164 v_163 v_162	1	-1.13432
								A-R factor score v_166 v_168 v_165	1	-0.0654547
	Bild F	glücklich	Stroh	G (glücklich Spalte)	Kombi first	not quoted	quoted	Index_PIG_scale_1to5	1	5
								A-R factor score V_164 v_163 v_162	1	-1.13432
								A-R factor score v_166 v_168 v_165	1	-0.0654547
	Bild G	glücklich	Spalte	G (glücklich Spalte)	Kombi first	not quoted	quoted	Index_PIG_scale_1to5	1	1.83333
								A-R factor score V_164 v_163 v_162	1	-1.13432
								A-R factor score v_166 v_168 v_165	1	-0.0654547
	Bild H	traurig	Spalte	G (glücklich Spalte)	Kombi first	not quoted	quoted	Index_PIG_scale_1to5	1	5
								A-R factor score V_164 v_163 v_162	1	-1.13432
								A-R factor score v_166 v_168 v_165	1	-0.0654547
	Total	glücklich	Total	G (glücklich Spalte)	Kombi first	not quoted	quoted	Index_PIG_scale_1to5	2	3.41667	2.23917	0.655367
								A-R factor score V_164 v_163 v_162	2	-1.13432	0	0
								A-R factor score v_166 v_168 v_165	2	-0.0654547	0	0
		traurig	Total	G (glücklich Spalte)	Kombi first	not quoted	quoted	Index_PIG_scale_1to5	2	5	0	0
								A-R factor score V_164 v_163 v_162	2	-1.13432	0	0
								A-R factor score v_166 v_168 v_165	2	-0.0654547	0	0
		Total	Stroh	G (glücklich Spalte)	Kombi first	not quoted	quoted	Index_PIG_scale_1to5	2	5	0	0
								A-R factor score V_164 v_163 v_162	2	-1.13432	0	0
								A-R factor score v_166 v_168 v_165	2	-0.0654547	0	0
			Spalte	G (glücklich Spalte)	Kombi first	not quoted	quoted	Index_PIG_scale_1to5	2	3.41667	2.23917	0.655367
								A-R factor score V_164 v_163 v_162	2	-1.13432	0	0
								A-R factor score v_166 v_168 v_165	2	-0.0654547	0	0
			Total	G (glücklich Spalte)	Kombi first	not quoted	quoted	Index_PIG_scale_1to5	4	4.20833	1.58333	0.376238
								A-R factor score V_164 v_163 v_162	4	-1.13432	0	0
								A-R factor score v_166 v_168 v_165	4	-0.0654547	0	0
4.00	Bild E	traurig	Stroh	H (traurig Spalte)	Kombi first	not quoted	quoted	Index_PIG_scale_1to5	1	3
								A-R factor score V_164 v_163 v_162	1	-0.152527
								A-R factor score v_166 v_168 v_165	1	-0.346327
	Bild F	glücklich	Stroh	H (traurig Spalte)	Kombi first	not quoted	quoted	Index_PIG_scale_1to5	1	2.66667
								A-R factor score V_164 v_163 v_162	1	-0.152527
								A-R factor score v_166 v_168 v_165	1	-0.346327
	Bild G	glücklich	Spalte	H (traurig Spalte)	Kombi first	not quoted	quoted	Index_PIG_scale_1to5	1	3.16667
								A-R factor score V_164 v_163 v_162	1	-0.152527
								A-R factor score v_166 v_168 v_165	1	-0.346327
	Bild H	traurig	Spalte	H (traurig Spalte)	Kombi first	not quoted	quoted	Index_PIG_scale_1to5	1	3.66667
								A-R factor score V_164 v_163 v_162	1	-0.152527
								A-R factor score v_166 v_168 v_165	1	-0.346327
	Total	glücklich	Total	H (traurig Spalte)	Kombi first	not quoted	quoted	Index_PIG_scale_1to5	2	2.91667	0.353553	0.121218
								A-R factor score V_164 v_163 v_162	2	-0.152527	0	0
								A-R factor score v_166 v_168 v_165	2	-0.346327	0	0
		traurig	Total	H (traurig Spalte)	Kombi first	not quoted	quoted	Index_PIG_scale_1to5	2	3.33333	0.471405	0.141421
								A-R factor score V_164 v_163 v_162	2	-0.152527	0	0
								A-R factor score v_166 v_168 v_165	2	-0.346327	0	0
		Total	Stroh	H (traurig Spalte)	Kombi first	not quoted	quoted	Index_PIG_scale_1to5	2	2.83333	0.235702	0.083189
								A-R factor score V_164 v_163 v_162	2	-0.152527	0	0
								A-R factor score v_166 v_168 v_165	2	-0.346327	0	0
			Spalte	H (traurig Spalte)	Kombi first	not quoted	quoted	Index_PIG_scale_1to5	2	3.41667	0.353553	0.103479
								A-R factor score V_164 v_163 v_162	2	-0.152527	0	0
								A-R factor score v_166 v_168 v_165	2	-0.346327	0	0
			Total	H (traurig Spalte)	Kombi first	not quoted	quoted	Index_PIG_scale_1to5	4	3.125	0.416667	0.133333
								A-R factor score V_164 v_163 v_162	4	-0.152527	0	0
								A-R factor score v_166 v_168 v_165	4	-0.346327	0	0
5.00	Bild E	traurig	Stroh	H (traurig Spalte)	Kombi first	not quoted	quoted	Index_PIG_scale_1to5	1	3.5
								A-R factor score V_164 v_163 v_162	1	0.0850162
								A-R factor score v_166 v_168 v_165	1	-0.786637
	Bild F	glücklich	Stroh	H (traurig Spalte)	Kombi first	not quoted	quoted	Index_PIG_scale_1to5	1	3.33333
								A-R factor score V_164 v_163 v_162	1	0.0850162
								A-R factor score v_166 v_168 v_165	1	-0.786637
	Bild G	glücklich	Spalte	H (traurig Spalte)	Kombi first	not quoted	quoted	Index_PIG_scale_1to5	1	3.5
								A-R factor score V_164 v_163 v_162	1	0.0850162
								A-R factor score v_166 v_168 v_165	1	-0.786637
	Bild H	traurig	Spalte	H (traurig Spalte)	Kombi first	not quoted	quoted	Index_PIG_scale_1to5	1	3.66667
								A-R factor score V_164 v_163 v_162	1	0.0850162
								A-R factor score v_166 v_168 v_165	1	-0.786637
	Total	glücklich	Total	H (traurig Spalte)	Kombi first	not quoted	quoted	Index_PIG_scale_1to5	2	3.41667	0.117851	0.034493
								A-R factor score V_164 v_163 v_162	2	0.0850162	0	0
								A-R factor score v_166 v_168 v_165	2	-0.786637	0	0
		traurig	Total	H (traurig Spalte)	Kombi first	not quoted	quoted	Index_PIG_scale_1to5	2	3.58333	0.117851	0.0328887
								A-R factor score V_164 v_163 v_162	2	0.0850162	0	0
								A-R factor score v_166 v_168 v_165	2	-0.786637	0	0
		Total	Stroh	H (traurig Spalte)	Kombi first	not quoted	quoted	Index_PIG_scale_1to5	2	3.41667	0.117851	0.034493
								A-R factor score V_164 v_163 v_162	2	0.0850162	0	0
								A-R factor score v_166 v_168 v_165	2	-0.786637	0	0
			Spalte	H (traurig Spalte)	Kombi first	not quoted	quoted	Index_PIG_scale_1to5	2	3.58333	0.117851	0.0328887
								A-R factor score V_164 v_163 v_162	2	0.0850162	0	0
								A-R factor score v_166 v_168 v_165	2	-0.786637	0	0
			Total	H (traurig Spalte)	Kombi first	not quoted	quoted	Index_PIG_scale_1to5	4	3.5	0.136083	0.0388808
								A-R factor score V_164 v_163 v_162	4	0.0850162	0	0
								A-R factor score v_166 v_168 v_165	4	-0.786637	0	0
6.00	Bild E	traurig	Stroh	H (traurig Spalte)	Kombi first	not quoted	not quoted	Index_PIG_scale_1to5	1	3.66667
								A-R factor score V_164 v_163 v_162	1	-0.995566
								A-R factor score v_166 v_168 v_165	1	0.339049
	Bild F	glücklich	Stroh	H (traurig Spalte)	Kombi first	not quoted	not quoted	Index_PIG_scale_1to5	1	1.5
								A-R factor score V_164 v_163 v_162	1	-0.995566
								A-R factor score v_166 v_168 v_165	1	0.339049
	Bild G	glücklich	Spalte	H (traurig Spalte)	Kombi first	not quoted	not quoted	Index_PIG_scale_1to5	1	1.83333
								A-R factor score V_164 v_163 v_162	1	-0.995566
								A-R factor score v_166 v_168 v_165	1	0.339049
	Bild H	traurig	Spalte	H (traurig Spalte)	Kombi first	not quoted	not quoted	Index_PIG_scale_1to5	1	4
								A-R factor score V_164 v_163 v_162	1	-0.995566
								A-R factor score v_166 v_168 v_165	1	0.339049
	Total	glücklich	Total	H (traurig Spalte)	Kombi first	not quoted	not quoted	Index_PIG_scale_1to5	2	1.66667	0.235702	0.141421
								A-R factor score V_164 v_163 v_162	2	-0.995566	0	0
								A-R factor score v_166 v_168 v_165	2	0.339049	0	0
		traurig	Total	H (traurig Spalte)	Kombi first	not quoted	not quoted	Index_PIG_scale_1to5	2	3.83333	0.235702	0.0614875
								A-R factor score V_164 v_163 v_162	2	-0.995566	0	0
								A-R factor score v_166 v_168 v_165	2	0.339049	0	0
		Total	Stroh	H (traurig Spalte)	Kombi first	not quoted	not quoted	Index_PIG_scale_1to5	2	2.58333	1.53206	0.593057
								A-R factor score V_164 v_163 v_162	2	-0.995566	0	0
								A-R factor score v_166 v_168 v_165	2	0.339049	0	0
			Spalte	H (traurig Spalte)	Kombi first	not quoted	not quoted	Index_PIG_scale_1to5	2	2.91667	1.53206	0.525279
								A-R factor score V_164 v_163 v_162	2	-0.995566	0	0
								A-R factor score v_166 v_168 v_165	2	0.339049	0	0
			Total	H (traurig Spalte)	Kombi first	not quoted	not quoted	Index_PIG_scale_1to5	4	2.75	1.26564	0.460234
								A-R factor score V_164 v_163 v_162	4	-0.995566	0	0
								A-R factor score v_166 v_168 v_165	4	0.339049	0	0
7.00	Bild E	traurig	Stroh	E (traurig Stroh)	Kombi first	not quoted	not quoted	Index_PIG_scale_1to5	1	3
								A-R factor score V_164 v_163 v_162	1	0.23262
								A-R factor score v_166 v_168 v_165	1	1.1641
	Bild F	glücklich	Stroh	E (traurig Stroh)	Kombi first	not quoted	not quoted	Index_PIG_scale_1to5	1	2.16667
								A-R factor score V_164 v_163 v_162	1	0.23262
								A-R factor score v_166 v_168 v_165	1	1.1641
	Bild G	glücklich	Spalte	E (traurig Stroh)	Kombi first	not quoted	not quoted	Index_PIG_scale_1to5	1	2.16667
								A-R factor score V_164 v_163 v_162	1	0.23262
								A-R factor score v_166 v_168 v_165	1	1.1641
	Bild H	traurig	Spalte	E (traurig Stroh)	Kombi first	not quoted	not quoted	Index_PIG_scale_1to5	1	2.5
								A-R factor score V_164 v_163 v_162	1	0.23262
								A-R factor score v_166 v_168 v_165	1	1.1641
	Total	glücklich	Total	E (traurig Stroh)	Kombi first	not quoted	not quoted	Index_PIG_scale_1to5	2	2.16667	0	0
								A-R factor score V_164 v_163 v_162	2	0.23262	0	0
								A-R factor score v_166 v_168 v_165	2	1.1641	0	0
		traurig	Total	E (traurig Stroh)	Kombi first	not quoted	not quoted	Index_PIG_scale_1to5	2	2.75	0.353553	0.128565
								A-R factor score V_164 v_163 v_162	2	0.23262	0	0
								A-R factor score v_166 v_168 v_165	2	1.1641	0	0
		Total	Stroh	E (traurig Stroh)	Kombi first	not quoted	not quoted	Index_PIG_scale_1to5	2	2.58333	0.589256	0.228099
								A-R factor score V_164 v_163 v_162	2	0.23262	0	0
								A-R factor score v_166 v_168 v_165	2	1.1641	0	0
			Spalte	E (traurig Stroh)	Kombi first	not quoted	not quoted	Index_PIG_scale_1to5	2	2.33333	0.235702	0.101015
								A-R factor score V_164 v_163 v_162	2	0.23262	0	0
								A-R factor score v_166 v_168 v_165	2	1.1641	0	0
			Total	E (traurig Stroh)	Kombi first	not quoted	not quoted	Index_PIG_scale_1to5	4	2.45833	0.393818	0.160197
								A-R factor score V_164 v_163 v_162	4	0.23262	0	0
								A-R factor score v_166 v_168 v_165	4	1.1641	0	0
8.00	Bild E	traurig	Stroh	H (traurig Spalte)	Kombi first	not quoted	quoted	Index_PIG_scale_1to5	1	3
								A-R factor score V_164 v_163 v_162	1	-0.546151
								A-R factor score v_166 v_168 v_165	1	0.470062
	Bild F	glücklich	Stroh	H (traurig Spalte)	Kombi first	not quoted	quoted	Index_PIG_scale_1to5	1	2
								A-R factor score V_164 v_163 v_162	1	-0.546151
								A-R factor score v_166 v_168 v_165	1	0.470062
	Bild G	glücklich	Spalte	H (traurig Spalte)	Kombi first	not quoted	quoted	Index_PIG_scale_1to5	1	3
								A-R factor score V_164 v_163 v_162	1	-0.546151
								A-R factor score v_166 v_168 v_165	1	0.470062
	Bild H	traurig	Spalte	H (traurig Spalte)	Kombi first	not quoted	quoted	Index_PIG_scale_1to5	1	5
								A-R factor score V_164 v_163 v_162	1	-0.546151
								A-R factor score v_166 v_168 v_165	1	0.470062
	Total	glücklich	Total	H (traurig Spalte)	Kombi first	not quoted	quoted	Index_PIG_scale_1to5	2	2.5	0.707107	0.282843
								A-R factor score V_164 v_163 v_162	2	-0.546151	0	0
								A-R factor score v_166 v_168 v_165	2	0.470062	0	0
		traurig	Total	H (traurig Spalte)	Kombi first	not quoted	quoted	Index_PIG_scale_1to5	2	4	1.41421	0.353553
								A-R factor score V_164 v_163 v_162	2	-0.546151	0	0
								A-R factor score v_166 v_168 v_165	2	0.470062	0	0
		Total	Stroh	H (traurig Spalte)	Kombi first	not quoted	quoted	Index_PIG_scale_1to5	2	2.5	0.707107	0.282843
								A-R factor score V_164 v_163 v_162	2	-0.546151	0	0
								A-R factor score v_166 v_168 v_165	2	0.470062	0	0
			Spalte	H (traurig Spalte)	Kombi first	not quoted	quoted	Index_PIG_scale_1to5	2	4	1.41421	0.353553
								A-R factor score V_164 v_163 v_162	2	-0.546151	0	0
								A-R factor score v_166 v_168 v_165	2	0.470062	0	0
			Total	H (traurig Spalte)	Kombi first	not quoted	quoted	Index_PIG_scale_1to5	4	3.25	1.25831	0.387171
								A-R factor score V_164 v_163 v_162	4	-0.546151	0	0
								A-R factor score v_166 v_168 v_165	4	0.470062	0	0
9.00	Bild E	traurig	Stroh	G (glücklich Spalte)	Kombi first	not quoted	not quoted	Index_PIG_scale_1to5	1	2.33333
								A-R factor score V_164 v_163 v_162	1	-0.104544
								A-R factor score v_166 v_168 v_165	1	2.44967
	Bild F	glücklich	Stroh	G (glücklich Spalte)	Kombi first	not quoted	not quoted	Index_PIG_scale_1to5	1	3
								A-R factor score V_164 v_163 v_162	1	-0.104544
								A-R factor score v_166 v_168 v_165	1	2.44967
	Bild G	glücklich	Spalte	G (glücklich Spalte)	Kombi first	not quoted	not quoted	Index_PIG_scale_1to5	1	2.33333
								A-R factor score V_164 v_163 v_162	1	-0.104544
								A-R factor score v_166 v_168 v_165	1	2.44967
	Bild H	traurig	Spalte	G (glücklich Spalte)	Kombi first	not quoted	not quoted	Index_PIG_scale_1to5	1	2.83333
								A-R factor score V_164 v_163 v_162	1	-0.104544
								A-R factor score v_166 v_168 v_165	1	2.44967
	Total	glücklich	Total	G (glücklich Spalte)	Kombi first	not quoted	not quoted	Index_PIG_scale_1to5	2	2.66667	0.471405	0.176777
								A-R factor score V_164 v_163 v_162	2	-0.104544	0	0
								A-R factor score v_166 v_168 v_165	2	2.44967	0	0
		traurig	Total	G (glücklich Spalte)	Kombi first	not quoted	not quoted	Index_PIG_scale_1to5	2	2.58333	0.353553	0.136859
								A-R factor score V_164 v_163 v_162	2	-0.104544	0	0
								A-R factor score v_166 v_168 v_165	2	2.44967	0	0
		Total	Stroh	G (glücklich Spalte)	Kombi first	not quoted	not quoted	Index_PIG_scale_1to5	2	2.66667	0.471405	0.176777
								A-R factor score V_164 v_163 v_162	2	-0.104544	0	0
								A-R factor score v_166 v_168 v_165	2	2.44967	0	0
			Spalte	G (glücklich Spalte)	Kombi first	not quoted	not quoted	Index_PIG_scale_1to5	2	2.58333	0.353553	0.136859
								A-R factor score V_164 v_163 v_162	2	-0.104544	0	0
								A-R factor score v_166 v_168 v_165	2	2.44967	0	0
			Total	G (glücklich Spalte)	Kombi first	not quoted	not quoted	Index_PIG_scale_1to5	4	2.625	0.343592	0.130892
								A-R factor score V_164 v_163 v_162	4	-0.104544	0	0
								A-R factor score v_166 v_168 v_165	4	2.44967	0	0
10.00	Bild E	traurig	Stroh	H (traurig Spalte)	Kombi first	not quoted	quoted	Index_PIG_scale_1to5	1	4.33333
								A-R factor score V_164 v_163 v_162	1	-0.39074
								A-R factor score v_166 v_168 v_165	1	0.572208
	Bild F	glücklich	Stroh	H (traurig Spalte)	Kombi first	not quoted	quoted	Index_PIG_scale_1to5	1	2
								A-R factor score V_164 v_163 v_162	1	-0.39074
								A-R factor score v_166 v_168 v_165	1	0.572208
	Bild G	glücklich	Spalte	H (traurig Spalte)	Kombi first	not quoted	quoted	Index_PIG_scale_1to5	1	2.16667
								A-R factor score V_164 v_163 v_162	1	-0.39074
								A-R factor score v_166 v_168 v_165	1	0.572208
	Bild H	traurig	Spalte	H (traurig Spalte)	Kombi first	not quoted	quoted	Index_PIG_scale_1to5	1	5
								A-R factor score V_164 v_163 v_162	1	-0.39074
								A-R factor score v_166 v_168 v_165	1	0.572208
	Total	glücklich	Total	H (traurig Spalte)	Kombi first	not quoted	quoted	Index_PIG_scale_1to5	2	2.08333	0.117851	0.0565685
								A-R factor score V_164 v_163 v_162	2	-0.39074	0	0
								A-R factor score v_166 v_168 v_165	2	0.572208	0	0
		traurig	Total	H (traurig Spalte)	Kombi first	not quoted	quoted	Index_PIG_scale_1to5	2	4.66667	0.471405	0.101015
								A-R factor score V_164 v_163 v_162	2	-0.39074	0	0
								A-R factor score v_166 v_168 v_165	2	0.572208	0	0
		Total	Stroh	H (traurig Spalte)	Kombi first	not quoted	quoted	Index_PIG_scale_1to5	2	3.16667	1.64992	0.521026
								A-R factor score V_164 v_163 v_162	2	-0.39074	0	0
								A-R factor score v_166 v_168 v_165	2	0.572208	0	0
			Spalte	H (traurig Spalte)	Kombi first	not quoted	quoted	Index_PIG_scale_1to5	2	3.58333	2.00347	0.559108
								A-R factor score V_164 v_163 v_162	2	-0.39074	0	0
								A-R factor score v_166 v_168 v_165	2	0.572208	0	0
			Total	H (traurig Spalte)	Kombi first	not quoted	quoted	Index_PIG_scale_1to5	4	3.375	1.51764	0.449672
								A-R factor score V_164 v_163 v_162	4	-0.39074	0	0
								A-R factor score v_166 v_168 v_165	4	0.572208	0	0
11.00	Bild E	traurig	Stroh	G (glücklich Spalte)	Kombi first	not quoted	not quoted	Index_PIG_scale_1to5	1	2.33333
								A-R factor score V_164 v_163 v_162	1	1.54432
								A-R factor score v_166 v_168 v_165	1	-1.37201
	Bild F	glücklich	Stroh	G (glücklich Spalte)	Kombi first	not quoted	not quoted	Index_PIG_scale_1to5	1	2.16667
								A-R factor score V_164 v_163 v_162	1	1.54432
								A-R factor score v_166 v_168 v_165	1	-1.37201
	Bild G	glücklich	Spalte	G (glücklich Spalte)	Kombi first	not quoted	not quoted	Index_PIG_scale_1to5	1	3.16667
								A-R factor score V_164 v_163 v_162	1	1.54432
								A-R factor score v_166 v_168 v_165	1	-1.37201
	Bild H	traurig	Spalte	G (glücklich Spalte)	Kombi first	not quoted	not quoted	Index_PIG_scale_1to5	1	3.33333
								A-R factor score V_164 v_163 v_162	1	1.54432
								A-R factor score v_166 v_168 v_165	1	-1.37201
	Total	glücklich	Total	G (glücklich Spalte)	Kombi first	not quoted	not quoted	Index_PIG_scale_1to5	2	2.66667	0.707107	0.265165
								A-R factor score V_164 v_163 v_162	2	1.54432	0	0
								A-R factor score v_166 v_168 v_165	2	-1.37201	0	0
		traurig	Total	G (glücklich Spalte)	Kombi first	not quoted	not quoted	Index_PIG_scale_1to5	2	2.83333	0.707107	0.249567
								A-R factor score V_164 v_163 v_162	2	1.54432	0	0
								A-R factor score v_166 v_168 v_165	2	-1.37201	0	0
		Total	Stroh	G (glücklich Spalte)	Kombi first	not quoted	not quoted	Index_PIG_scale_1to5	2	2.25	0.117851	0.0523783
								A-R factor score V_164 v_163 v_162	2	1.54432	0	0
								A-R factor score v_166 v_168 v_165	2	-1.37201	0	0
			Spalte	G (glücklich Spalte)	Kombi first	not quoted	not quoted	Index_PIG_scale_1to5	2	3.25	0.117851	0.0362619
								A-R factor score V_164 v_163 v_162	2	1.54432	0	0
								A-R factor score v_166 v_168 v_165	2	-1.37201	0	0
			Total	G (glücklich Spalte)	Kombi first	not quoted	not quoted	Index_PIG_scale_1to5	4	2.75	0.585314	0.212841
								A-R factor score V_164 v_163 v_162	4	1.54432	0	0
								A-R factor score v_166 v_168 v_165	4	-1.37201	0	0
12.00	Bild E	traurig	Stroh	F (glücklich Sroh)	Kombi first	not quoted	quoted	Index_PIG_scale_1to5	1	3.5
								A-R factor score V_164 v_163 v_162	1	1.12161
								A-R factor score v_166 v_168 v_165	1	0.88017
	Bild F	glücklich	Stroh	F (glücklich Sroh)	Kombi first	not quoted	quoted	Index_PIG_scale_1to5	1	2.16667
								A-R factor score V_164 v_163 v_162	1	1.12161
								A-R factor score v_166 v_168 v_165	1	0.88017
	Bild G	glücklich	Spalte	F (glücklich Sroh)	Kombi first	not quoted	quoted	Index_PIG_scale_1to5	1	2.33333
								A-R factor score V_164 v_163 v_162	1	1.12161
								A-R factor score v_166 v_168 v_165	1	0.88017
	Bild H	traurig	Spalte	F (glücklich Sroh)	Kombi first	not quoted	quoted	Index_PIG_scale_1to5	1	3.33333
								A-R factor score V_164 v_163 v_162	1	1.12161
								A-R factor score v_166 v_168 v_165	1	0.88017
	Total	glücklich	Total	F (glücklich Sroh)	Kombi first	not quoted	quoted	Index_PIG_scale_1to5	2	2.25	0.117851	0.0523783
								A-R factor score V_164 v_163 v_162	2	1.12161	0	0
								A-R factor score v_166 v_168 v_165	2	0.88017	0	0
		traurig	Total	F (glücklich Sroh)	Kombi first	not quoted	quoted	Index_PIG_scale_1to5	2	3.41667	0.117851	0.034493
								A-R factor score V_164 v_163 v_162	2	1.12161	0	0
								A-R factor score v_166 v_168 v_165	2	0.88017	0	0
		Total	Stroh	F (glücklich Sroh)	Kombi first	not quoted	quoted	Index_PIG_scale_1to5	2	2.83333	0.942809	0.332756
								A-R factor score V_164 v_163 v_162	2	1.12161	0	0
								A-R factor score v_166 v_168 v_165	2	0.88017	0	0
			Spalte	F (glücklich Sroh)	Kombi first	not quoted	quoted	Index_PIG_scale_1to5	2	2.83333	0.707107	0.249567
								A-R factor score V_164 v_163 v_162	2	1.12161	0	0
								A-R factor score v_166 v_168 v_165	2	0.88017	0	0
			Total	F (glücklich Sroh)	Kombi first	not quoted	quoted	Index_PIG_scale_1to5	4	2.83333	0.680414	0.240146
								A-R factor score V_164 v_163 v_162	4	1.12161	0	0
								A-R factor score v_166 v_168 v_165	4	0.88017	0	0
13.00	Bild E	traurig	Stroh	H (traurig Spalte)	Kombi first	not quoted	not quoted	Index_PIG_scale_1to5	1	3
								A-R factor score V_164 v_163 v_162	1	-0.0720556
								A-R factor score v_166 v_168 v_165	1	0.589719
	Bild F	glücklich	Stroh	H (traurig Spalte)	Kombi first	not quoted	not quoted	Index_PIG_scale_1to5	1	2.83333
								A-R factor score V_164 v_163 v_162	1	-0.0720556
								A-R factor score v_166 v_168 v_165	1	0.589719
	Bild G	glücklich	Spalte	H (traurig Spalte)	Kombi first	not quoted	not quoted	Index_PIG_scale_1to5	1	3
								A-R factor score V_164 v_163 v_162	1	-0.0720556
								A-R factor score v_166 v_168 v_165	1	0.589719
	Bild H	traurig	Spalte	H (traurig Spalte)	Kombi first	not quoted	not quoted	Index_PIG_scale_1to5	1	3
								A-R factor score V_164 v_163 v_162	1	-0.0720556
								A-R factor score v_166 v_168 v_165	1	0.589719
	Total	glücklich	Total	H (traurig Spalte)	Kombi first	not quoted	not quoted	Index_PIG_scale_1to5	2	2.91667	0.117851	0.0404061
								A-R factor score V_164 v_163 v_162	2	-0.0720556	0	0
								A-R factor score v_166 v_168 v_165	2	0.589719	0	0
		traurig	Total	H (traurig Spalte)	Kombi first	not quoted	not quoted	Index_PIG_scale_1to5	2	3	0	0
								A-R factor score V_164 v_163 v_162	2	-0.0720556	0	0
								A-R factor score v_166 v_168 v_165	2	0.589719	0	0
		Total	Stroh	H (traurig Spalte)	Kombi first	not quoted	not quoted	Index_PIG_scale_1to5	2	2.91667	0.117851	0.0404061
								A-R factor score V_164 v_163 v_162	2	-0.0720556	0	0
								A-R factor score v_166 v_168 v_165	2	0.589719	0	0
			Spalte	H (traurig Spalte)	Kombi first	not quoted	not quoted	Index_PIG_scale_1to5	2	3	0	0
								A-R factor score V_164 v_163 v_162	2	-0.0720556	0	0
								A-R factor score v_166 v_168 v_165	2	0.589719	0	0
			Total	H (traurig Spalte)	Kombi first	not quoted	not quoted	Index_PIG_scale_1to5	4	2.95833	0.0833333	0.028169
								A-R factor score V_164 v_163 v_162	4	-0.0720556	0	0
								A-R factor score v_166 v_168 v_165	4	0.589719	0	0
14.00	Bild E	traurig	Stroh	E (traurig Stroh)	Kombi first	not quoted	quoted	Index_PIG_scale_1to5	1	3
								A-R factor score V_164 v_163 v_162	1	0.273954
								A-R factor score v_166 v_168 v_165	1	0.850387
	Bild F	glücklich	Stroh	E (traurig Stroh)	Kombi first	not quoted	quoted	Index_PIG_scale_1to5	1	3
								A-R factor score V_164 v_163 v_162	1	0.273954
								A-R factor score v_166 v_168 v_165	1	0.850387
	Bild G	glücklich	Spalte	E (traurig Stroh)	Kombi first	not quoted	quoted	Index_PIG_scale_1to5	1	3
								A-R factor score V_164 v_163 v_162	1	0.273954
								A-R factor score v_166 v_168 v_165	1	0.850387
	Bild H	traurig	Spalte	E (traurig Stroh)	Kombi first	not quoted	quoted	Index_PIG_scale_1to5	1	3
								A-R factor score V_164 v_163 v_162	1	0.273954
								A-R factor score v_166 v_168 v_165	1	0.850387
	Total	glücklich	Total	E (traurig Stroh)	Kombi first	not quoted	quoted	Index_PIG_scale_1to5	2	3	0	0
								A-R factor score V_164 v_163 v_162	2	0.273954	0	0
								A-R factor score v_166 v_168 v_165	2	0.850387	0	0
		traurig	Total	E (traurig Stroh)	Kombi first	not quoted	quoted	Index_PIG_scale_1to5	2	3	0	0
								A-R factor score V_164 v_163 v_162	2	0.273954	0	0
								A-R factor score v_166 v_168 v_165	2	0.850387	0	0
		Total	Stroh	E (traurig Stroh)	Kombi first	not quoted	quoted	Index_PIG_scale_1to5	2	3	0	0
								A-R factor score V_164 v_163 v_162	2	0.273954	0	0
								A-R factor score v_166 v_168 v_165	2	0.850387	0	0
			Spalte	E (traurig Stroh)	Kombi first	not quoted	quoted	Index_PIG_scale_1to5	2	3	0	0
								A-R factor score V_164 v_163 v_162	2	0.273954	0	0
								A-R factor score v_166 v_168 v_165	2	0.850387	0	0
			Total	E (traurig Stroh)	Kombi first	not quoted	quoted	Index_PIG_scale_1to5	4	3	0	0
								A-R factor score V_164 v_163 v_162	4	0.273954	0	0
								A-R factor score v_166 v_168 v_165	4	0.850387	0	0
15.00	Bild E	traurig	Stroh	G (glücklich Spalte)	Kombi first	not quoted	quoted	Index_PIG_scale_1to5	1	3.66667
								A-R factor score V_164 v_163 v_162	1	1.32904
								A-R factor score v_166 v_168 v_165	1	-1.51917
	Bild F	glücklich	Stroh	G (glücklich Spalte)	Kombi first	not quoted	quoted	Index_PIG_scale_1to5	1	2.16667
								A-R factor score V_164 v_163 v_162	1	1.32904
								A-R factor score v_166 v_168 v_165	1	-1.51917
	Bild G	glücklich	Spalte	G (glücklich Spalte)	Kombi first	not quoted	quoted	Index_PIG_scale_1to5	1	1.83333
								A-R factor score V_164 v_163 v_162	1	1.32904
								A-R factor score v_166 v_168 v_165	1	-1.51917
	Bild H	traurig	Spalte	G (glücklich Spalte)	Kombi first	not quoted	quoted	Index_PIG_scale_1to5	1	4
								A-R factor score V_164 v_163 v_162	1	1.32904
								A-R factor score v_166 v_168 v_165	1	-1.51917
	Total	glücklich	Total	G (glücklich Spalte)	Kombi first	not quoted	quoted	Index_PIG_scale_1to5	2	2	0.235702	0.117851
								A-R factor score V_164 v_163 v_162	2	1.32904	0	0
								A-R factor score v_166 v_168 v_165	2	-1.51917	0	0
		traurig	Total	G (glücklich Spalte)	Kombi first	not quoted	quoted	Index_PIG_scale_1to5	2	3.83333	0.235702	0.0614875
								A-R factor score V_164 v_163 v_162	2	1.32904	0	0
								A-R factor score v_166 v_168 v_165	2	-1.51917	0	0
		Total	Stroh	G (glücklich Spalte)	Kombi first	not quoted	quoted	Index_PIG_scale_1to5	2	2.91667	1.06066	0.363655
								A-R factor score V_164 v_163 v_162	2	1.32904	0	0
								A-R factor score v_166 v_168 v_165	2	-1.51917	0	0
			Spalte	G (glücklich Spalte)	Kombi first	not quoted	quoted	Index_PIG_scale_1to5	2	2.91667	1.53206	0.525279
								A-R factor score V_164 v_163 v_162	2	1.32904	0	0
								A-R factor score v_166 v_168 v_165	2	-1.51917	0	0
			Total	G (glücklich Spalte)	Kombi first	not quoted	quoted	Index_PIG_scale_1to5	4	2.91667	1.07583	0.368856
								A-R factor score V_164 v_163 v_162	4	1.32904	0	0
								A-R factor score v_166 v_168 v_165	4	-1.51917	0	0
16.00	Bild E	traurig	Stroh	E (traurig Stroh)	Kombi first	not quoted	quoted	Index_PIG_scale_1to5	1	3
								A-R factor score V_164 v_163 v_162	1	0.265109
								A-R factor score v_166 v_168 v_165	1	-0.695846
	Bild F	glücklich	Stroh	E (traurig Stroh)	Kombi first	not quoted	quoted	Index_PIG_scale_1to5	1	4
								A-R factor score V_164 v_163 v_162	1	0.265109
								A-R factor score v_166 v_168 v_165	1	-0.695846
	Bild G	glücklich	Spalte	E (traurig Stroh)	Kombi first	not quoted	quoted	Index_PIG_scale_1to5	1	4.5
								A-R factor score V_164 v_163 v_162	1	0.265109
								A-R factor score v_166 v_168 v_165	1	-0.695846
	Bild H	traurig	Spalte	E (traurig Stroh)	Kombi first	not quoted	quoted	Index_PIG_scale_1to5	1	4.5
								A-R factor score V_164 v_163 v_162	1	0.265109
								A-R factor score v_166 v_168 v_165	1	-0.695846
	Total	glücklich	Total	E (traurig Stroh)	Kombi first	not quoted	quoted	Index_PIG_scale_1to5	2	4.25	0.353553	0.083189
								A-R factor score V_164 v_163 v_162	2	0.265109	0	0
								A-R factor score v_166 v_168 v_165	2	-0.695846	0	0
		traurig	Total	E (traurig Stroh)	Kombi first	not quoted	quoted	Index_PIG_scale_1to5	2	3.75	1.06066	0.282843
								A-R factor score V_164 v_163 v_162	2	0.265109	0	0
								A-R factor score v_166 v_168 v_165	2	-0.695846	0	0
		Total	Stroh	E (traurig Stroh)	Kombi first	not quoted	quoted	Index_PIG_scale_1to5	2	3.5	0.707107	0.202031
								A-R factor score V_164 v_163 v_162	2	0.265109	0	0
								A-R factor score v_166 v_168 v_165	2	-0.695846	0	0
			Spalte	E (traurig Stroh)	Kombi first	not quoted	quoted	Index_PIG_scale_1to5	2	4.5	0	0
								A-R factor score V_164 v_163 v_162	2	0.265109	0	0
								A-R factor score v_166 v_168 v_165	2	-0.695846	0	0
			Total	E (traurig Stroh)	Kombi first	not quoted	quoted	Index_PIG_scale_1to5	4	4	0.707107	0.176777
								A-R factor score V_164 v_163 v_162	4	0.265109	0	0
								A-R factor score v_166 v_168 v_165	4	-0.695846	0	0
17.00	Bild E	traurig	Stroh	H (traurig Spalte)	Kombi first	not quoted	not quoted	Index_PIG_scale_1to5	1	2.33333
								A-R factor score V_164 v_163 v_162	1	0.342841
								A-R factor score v_166 v_168 v_165	1	0.186131
	Bild F	glücklich	Stroh	H (traurig Spalte)	Kombi first	not quoted	not quoted	Index_PIG_scale_1to5	1	2
								A-R factor score V_164 v_163 v_162	1	0.342841
								A-R factor score v_166 v_168 v_165	1	0.186131
	Bild G	glücklich	Spalte	H (traurig Spalte)	Kombi first	not quoted	not quoted	Index_PIG_scale_1to5	1	2.33333
								A-R factor score V_164 v_163 v_162	1	0.342841
								A-R factor score v_166 v_168 v_165	1	0.186131
	Bild H	traurig	Spalte	H (traurig Spalte)	Kombi first	not quoted	not quoted	Index_PIG_scale_1to5	1	2.33333
								A-R factor score V_164 v_163 v_162	1	0.342841
								A-R factor score v_166 v_168 v_165	1	0.186131
	Total	glücklich	Total	H (traurig Spalte)	Kombi first	not quoted	not quoted	Index_PIG_scale_1to5	2	2.16667	0.235702	0.108786
								A-R factor score V_164 v_163 v_162	2	0.342841	0	0
								A-R factor score v_166 v_168 v_165	2	0.186131	0	0
		traurig	Total	H (traurig Spalte)	Kombi first	not quoted	not quoted	Index_PIG_scale_1to5	2	2.33333	0	0
								A-R factor score V_164 v_163 v_162	2	0.342841	0	0
								A-R factor score v_166 v_168 v_165	2	0.186131	0	0
		Total	Stroh	H (traurig Spalte)	Kombi first	not quoted	not quoted	Index_PIG_scale_1to5	2	2.16667	0.235702	0.108786
								A-R factor score V_164 v_163 v_162	2	0.342841	0	0
								A-R factor score v_166 v_168 v_165	2	0.186131	0	0
			Spalte	H (traurig Spalte)	Kombi first	not quoted	not quoted	Index_PIG_scale_1to5	2	2.33333	0	0
								A-R factor score V_164 v_163 v_162	2	0.342841	0	0
								A-R factor score v_166 v_168 v_165	2	0.186131	0	0
			Total	H (traurig Spalte)	Kombi first	not quoted	not quoted	Index_PIG_scale_1to5	4	2.25	0.166667	0.0740741
								A-R factor score V_164 v_163 v_162	4	0.342841	0	0
								A-R factor score v_166 v_168 v_165	4	0.186131	0	0
18.00	Bild E	traurig	Stroh	F (glücklich Sroh)	Kombi first	not quoted	not quoted	Index_PIG_scale_1to5	1	3.5
								A-R factor score V_164 v_163 v_162	1	1.31117
								A-R factor score v_166 v_168 v_165	1	-2.35613
	Bild F	glücklich	Stroh	F (glücklich Sroh)	Kombi first	not quoted	not quoted	Index_PIG_scale_1to5	1	3
								A-R factor score V_164 v_163 v_162	1	1.31117
								A-R factor score v_166 v_168 v_165	1	-2.35613
	Bild G	glücklich	Spalte	F (glücklich Sroh)	Kombi first	not quoted	not quoted	Index_PIG_scale_1to5	1	4
								A-R factor score V_164 v_163 v_162	1	1.31117
								A-R factor score v_166 v_168 v_165	1	-2.35613
	Bild H	traurig	Spalte	F (glücklich Sroh)	Kombi first	not quoted	not quoted	Index_PIG_scale_1to5	1	4.16667
								A-R factor score V_164 v_163 v_162	1	1.31117
								A-R factor score v_166 v_168 v_165	1	-2.35613
	Total	glücklich	Total	F (glücklich Sroh)	Kombi first	not quoted	not quoted	Index_PIG_scale_1to5	2	3.5	0.707107	0.202031
								A-R factor score V_164 v_163 v_162	2	1.31117	0	0
								A-R factor score v_166 v_168 v_165	2	-2.35613	0	0
		traurig	Total	F (glücklich Sroh)	Kombi first	not quoted	not quoted	Index_PIG_scale_1to5	2	3.83333	0.471405	0.122975
								A-R factor score V_164 v_163 v_162	2	1.31117	0	0
								A-R factor score v_166 v_168 v_165	2	-2.35613	0	0
		Total	Stroh	F (glücklich Sroh)	Kombi first	not quoted	not quoted	Index_PIG_scale_1to5	2	3.25	0.353553	0.108786
								A-R factor score V_164 v_163 v_162	2	1.31117	0	0
								A-R factor score v_166 v_168 v_165	2	-2.35613	0	0
			Spalte	F (glücklich Sroh)	Kombi first	not quoted	not quoted	Index_PIG_scale_1to5	2	4.08333	0.117851	0.0288615
								A-R factor score V_164 v_163 v_162	2	1.31117	0	0
								A-R factor score v_166 v_168 v_165	2	-2.35613	0	0
			Total	F (glücklich Sroh)	Kombi first	not quoted	not quoted	Index_PIG_scale_1to5	4	3.66667	0.527046	0.14374
								A-R factor score V_164 v_163 v_162	4	1.31117	0	0
								A-R factor score v_166 v_168 v_165	4	-2.35613	0	0
19.00	Bild E	traurig	Stroh	E (traurig Stroh)	Kombi first	not quoted	not quoted	Index_PIG_scale_1to5	1	2.33333
								A-R factor score V_164 v_163 v_162	1	-1.14114
								A-R factor score v_166 v_168 v_165	1	0.782859
	Bild F	glücklich	Stroh	E (traurig Stroh)	Kombi first	not quoted	not quoted	Index_PIG_scale_1to5	1	2.5
								A-R factor score V_164 v_163 v_162	1	-1.14114
								A-R factor score v_166 v_168 v_165	1	0.782859
	Bild G	glücklich	Spalte	E (traurig Stroh)	Kombi first	not quoted	not quoted	Index_PIG_scale_1to5	1	2.83333
								A-R factor score V_164 v_163 v_162	1	-1.14114
								A-R factor score v_166 v_168 v_165	1	0.782859
	Bild H	traurig	Spalte	E (traurig Stroh)	Kombi first	not quoted	not quoted	Index_PIG_scale_1to5	1	3
								A-R factor score V_164 v_163 v_162	1	-1.14114
								A-R factor score v_166 v_168 v_165	1	0.782859
	Total	glücklich	Total	E (traurig Stroh)	Kombi first	not quoted	not quoted	Index_PIG_scale_1to5	2	2.66667	0.235702	0.0883883
								A-R factor score V_164 v_163 v_162	2	-1.14114	0	0
								A-R factor score v_166 v_168 v_165	2	0.782859	0	0
		traurig	Total	E (traurig Stroh)	Kombi first	not quoted	not quoted	Index_PIG_scale_1to5	2	2.66667	0.471405	0.176777
								A-R factor score V_164 v_163 v_162	2	-1.14114	0	0
								A-R factor score v_166 v_168 v_165	2	0.782859	0	0
		Total	Stroh	E (traurig Stroh)	Kombi first	not quoted	not quoted	Index_PIG_scale_1to5	2	2.41667	0.117851	0.048766
								A-R factor score V_164 v_163 v_162	2	-1.14114	0	0
								A-R factor score v_166 v_168 v_165	2	0.782859	0	0
			Spalte	E (traurig Stroh)	Kombi first	not quoted	not quoted	Index_PIG_scale_1to5	2	2.91667	0.117851	0.0404061
								A-R factor score V_164 v_163 v_162	2	-1.14114	0	0
								A-R factor score v_166 v_168 v_165	2	0.782859	0	0
			Total	E (traurig Stroh)	Kombi first	not quoted	not quoted	Index_PIG_scale_1to5	4	2.66667	0.30429	0.114109
								A-R factor score V_164 v_163 v_162	4	-1.14114	0	0
								A-R factor score v_166 v_168 v_165	4	0.782859	0	0
20.00	Bild E	traurig	Stroh	G (glücklich Spalte)	Kombi first	quoted	not quoted	Index_PIG_scale_1to5	1	2.66667
								A-R factor score V_164 v_163 v_162	1	-0.453347
								A-R factor score v_166 v_168 v_165	1	0.47312
	Bild F	glücklich	Stroh	G (glücklich Spalte)	Kombi first	quoted	not quoted	Index_PIG_scale_1to5	1	2.83333
								A-R factor score V_164 v_163 v_162	1	-0.453347
								A-R factor score v_166 v_168 v_165	1	0.47312
	Bild G	glücklich	Spalte	G (glücklich Spalte)	Kombi first	quoted	not quoted	Index_PIG_scale_1to5	1	4
								A-R factor score V_164 v_163 v_162	1	-0.453347
								A-R factor score v_166 v_168 v_165	1	0.47312
	Bild H	traurig	Spalte	G (glücklich Spalte)	Kombi first	quoted	not quoted	Index_PIG_scale_1to5	1	3.83333
								A-R factor score V_164 v_163 v_162	1	-0.453347
								A-R factor score v_166 v_168 v_165	1	0.47312
	Total	glücklich	Total	G (glücklich Spalte)	Kombi first	quoted	not quoted	Index_PIG_scale_1to5	2	3.41667	0.824958	0.241451
								A-R factor score V_164 v_163 v_162	2	-0.453347	0	0
								A-R factor score v_166 v_168 v_165	2	0.47312	0	0
		traurig	Total	G (glücklich Spalte)	Kombi first	quoted	not quoted	Index_PIG_scale_1to5	2	3.25	0.824958	0.253833
								A-R factor score V_164 v_163 v_162	2	-0.453347	0	0
								A-R factor score v_166 v_168 v_165	2	0.47312	0	0
		Total	Stroh	G (glücklich Spalte)	Kombi first	quoted	not quoted	Index_PIG_scale_1to5	2	2.75	0.117851	0.042855
								A-R factor score V_164 v_163 v_162	2	-0.453347	0	0
								A-R factor score v_166 v_168 v_165	2	0.47312	0	0
			Spalte	G (glücklich Spalte)	Kombi first	quoted	not quoted	Index_PIG_scale_1to5	2	3.91667	0.117851	0.0300897
								A-R factor score V_164 v_163 v_162	2	-0.453347	0	0
								A-R factor score v_166 v_168 v_165	2	0.47312	0	0
			Total	G (glücklich Spalte)	Kombi first	quoted	not quoted	Index_PIG_scale_1to5	4	3.33333	0.680414	0.204124
								A-R factor score V_164 v_163 v_162	4	-0.453347	0	0
								A-R factor score v_166 v_168 v_165	4	0.47312	0	0
21.00	Bild E	traurig	Stroh	E (traurig Stroh)	Kombi first	not quoted	quoted	Index_PIG_scale_1to5	1	3
								A-R factor score V_164 v_163 v_162	1	0.435646
								A-R factor score v_166 v_168 v_165	1	0.189189
	Bild F	glücklich	Stroh	E (traurig Stroh)	Kombi first	not quoted	quoted	Index_PIG_scale_1to5	1	3
								A-R factor score V_164 v_163 v_162	1	0.435646
								A-R factor score v_166 v_168 v_165	1	0.189189
	Bild G	glücklich	Spalte	E (traurig Stroh)	Kombi first	not quoted	quoted	Index_PIG_scale_1to5	1	3.33333
								A-R factor score V_164 v_163 v_162	1	0.435646
								A-R factor score v_166 v_168 v_165	1	0.189189
	Bild H	traurig	Spalte	E (traurig Stroh)	Kombi first	not quoted	quoted	Index_PIG_scale_1to5	1	3.5
								A-R factor score V_164 v_163 v_162	1	0.435646
								A-R factor score v_166 v_168 v_165	1	0.189189
	Total	glücklich	Total	E (traurig Stroh)	Kombi first	not quoted	quoted	Index_PIG_scale_1to5	2	3.16667	0.235702	0.0744323
								A-R factor score V_164 v_163 v_162	2	0.435646	0	0
								A-R factor score v_166 v_168 v_165	2	0.189189	0	0
		traurig	Total	E (traurig Stroh)	Kombi first	not quoted	quoted	Index_PIG_scale_1to5	2	3.25	0.353553	0.108786
								A-R factor score V_164 v_163 v_162	2	0.435646	0	0
								A-R factor score v_166 v_168 v_165	2	0.189189	0	0
		Total	Stroh	E (traurig Stroh)	Kombi first	not quoted	quoted	Index_PIG_scale_1to5	2	3	0	0
								A-R factor score V_164 v_163 v_162	2	0.435646	0	0
								A-R factor score v_166 v_168 v_165	2	0.189189	0	0
			Spalte	E (traurig Stroh)	Kombi first	not quoted	quoted	Index_PIG_scale_1to5	2	3.41667	0.117851	0.034493
								A-R factor score V_164 v_163 v_162	2	0.435646	0	0
								A-R factor score v_166 v_168 v_165	2	0.189189	0	0
			Total	E (traurig Stroh)	Kombi first	not quoted	quoted	Index_PIG_scale_1to5	4	3.20833	0.25	0.0779221
								A-R factor score V_164 v_163 v_162	4	0.435646	0	0
								A-R factor score v_166 v_168 v_165	4	0.189189	0	0
22.00	Bild E	traurig	Stroh	H (traurig Spalte)	Kombi first	not quoted	quoted	Index_PIG_scale_1to5	1	4
								A-R factor score V_164 v_163 v_162	1	0.380846
								A-R factor score v_166 v_168 v_165	1	-1.75849
	Bild F	glücklich	Stroh	H (traurig Spalte)	Kombi first	not quoted	quoted	Index_PIG_scale_1to5	1	2.66667
								A-R factor score V_164 v_163 v_162	1	0.380846
								A-R factor score v_166 v_168 v_165	1	-1.75849
	Bild G	glücklich	Spalte	H (traurig Spalte)	Kombi first	not quoted	quoted	Index_PIG_scale_1to5	1	3.16667
								A-R factor score V_164 v_163 v_162	1	0.380846
								A-R factor score v_166 v_168 v_165	1	-1.75849
	Bild H	traurig	Spalte	H (traurig Spalte)	Kombi first	not quoted	quoted	Index_PIG_scale_1to5	1	4.5
								A-R factor score V_164 v_163 v_162	1	0.380846
								A-R factor score v_166 v_168 v_165	1	-1.75849
	Total	glücklich	Total	H (traurig Spalte)	Kombi first	not quoted	quoted	Index_PIG_scale_1to5	2	2.91667	0.353553	0.121218
								A-R factor score V_164 v_163 v_162	2	0.380846	0	0
								A-R factor score v_166 v_168 v_165	2	-1.75849	0	0
		traurig	Total	H (traurig Spalte)	Kombi first	not quoted	quoted	Index_PIG_scale_1to5	2	4.25	0.353553	0.083189
								A-R factor score V_164 v_163 v_162	2	0.380846	0	0
								A-R factor score v_166 v_168 v_165	2	-1.75849	0	0
		Total	Stroh	H (traurig Spalte)	Kombi first	not quoted	quoted	Index_PIG_scale_1to5	2	3.33333	0.942809	0.282843
								A-R factor score V_164 v_163 v_162	2	0.380846	0	0
								A-R factor score v_166 v_168 v_165	2	-1.75849	0	0
			Spalte	H (traurig Spalte)	Kombi first	not quoted	quoted	Index_PIG_scale_1to5	2	3.83333	0.942809	0.24595
								A-R factor score V_164 v_163 v_162	2	0.380846	0	0
								A-R factor score v_166 v_168 v_165	2	-1.75849	0	0
			Total	H (traurig Spalte)	Kombi first	not quoted	quoted	Index_PIG_scale_1to5	4	3.58333	0.822147	0.229436
								A-R factor score V_164 v_163 v_162	4	0.380846	0	0
								A-R factor score v_166 v_168 v_165	4	-1.75849	0	0
23.00	Bild E	traurig	Stroh	G (glücklich Spalte)	Kombi first	not quoted	quoted	Index_PIG_scale_1to5	1	3.83333
								A-R factor score V_164 v_163 v_162	1	-1.87122
								A-R factor score v_166 v_168 v_165	1	0.544335
	Bild F	glücklich	Stroh	G (glücklich Spalte)	Kombi first	not quoted	quoted	Index_PIG_scale_1to5	1	2.16667
								A-R factor score V_164 v_163 v_162	1	-1.87122
								A-R factor score v_166 v_168 v_165	1	0.544335
	Bild G	glücklich	Spalte	G (glücklich Spalte)	Kombi first	not quoted	quoted	Index_PIG_scale_1to5	1	1.83333
								A-R factor score V_164 v_163 v_162	1	-1.87122
								A-R factor score v_166 v_168 v_165	1	0.544335
	Bild H	traurig	Spalte	G (glücklich Spalte)	Kombi first	not quoted	quoted	Index_PIG_scale_1to5	1	4
								A-R factor score V_164 v_163 v_162	1	-1.87122
								A-R factor score v_166 v_168 v_165	1	0.544335
	Total	glücklich	Total	G (glücklich Spalte)	Kombi first	not quoted	quoted	Index_PIG_scale_1to5	2	2	0.235702	0.117851
								A-R factor score V_164 v_163 v_162	2	-1.87122	0	0
								A-R factor score v_166 v_168 v_165	2	0.544335	0	0
		traurig	Total	G (glücklich Spalte)	Kombi first	not quoted	quoted	Index_PIG_scale_1to5	2	3.91667	0.117851	0.0300897
								A-R factor score V_164 v_163 v_162	2	-1.87122	0	0
								A-R factor score v_166 v_168 v_165	2	0.544335	0	0
		Total	Stroh	G (glücklich Spalte)	Kombi first	not quoted	quoted	Index_PIG_scale_1to5	2	3	1.17851	0.392837
								A-R factor score V_164 v_163 v_162	2	-1.87122	0	0
								A-R factor score v_166 v_168 v_165	2	0.544335	0	0
			Spalte	G (glücklich Spalte)	Kombi first	not quoted	quoted	Index_PIG_scale_1to5	2	2.91667	1.53206	0.525279
								A-R factor score V_164 v_163 v_162	2	-1.87122	0	0
								A-R factor score v_166 v_168 v_165	2	0.544335	0	0
			Total	G (glücklich Spalte)	Kombi first	not quoted	quoted	Index_PIG_scale_1to5	4	2.95833	1.117	0.377577
								A-R factor score V_164 v_163 v_162	4	-1.87122	0	0
								A-R factor score v_166 v_168 v_165	4	0.544335	0	0
24.00	Bild E	traurig	Stroh	H (traurig Spalte)	Kombi first	not quoted	not quoted	Index_PIG_scale_1to5	1	2.83333
								A-R factor score V_164 v_163 v_162	1	1.32904
								A-R factor score v_166 v_168 v_165	1	-1.51917
	Bild F	glücklich	Stroh	H (traurig Spalte)	Kombi first	not quoted	not quoted	Index_PIG_scale_1to5	1	2.66667
								A-R factor score V_164 v_163 v_162	1	1.32904
								A-R factor score v_166 v_168 v_165	1	-1.51917
	Bild G	glücklich	Spalte	H (traurig Spalte)	Kombi first	not quoted	not quoted	Index_PIG_scale_1to5	1	4.16667
								A-R factor score V_164 v_163 v_162	1	1.32904
								A-R factor score v_166 v_168 v_165	1	-1.51917
	Bild H	traurig	Spalte	H (traurig Spalte)	Kombi first	not quoted	not quoted	Index_PIG_scale_1to5	1	4
								A-R factor score V_164 v_163 v_162	1	1.32904
								A-R factor score v_166 v_168 v_165	1	-1.51917
	Total	glücklich	Total	H (traurig Spalte)	Kombi first	not quoted	not quoted	Index_PIG_scale_1to5	2	3.41667	1.06066	0.310437
								A-R factor score V_164 v_163 v_162	2	1.32904	0	0
								A-R factor score v_166 v_168 v_165	2	-1.51917	0	0
		traurig	Total	H (traurig Spalte)	Kombi first	not quoted	not quoted	Index_PIG_scale_1to5	2	3.41667	0.824958	0.241451
								A-R factor score V_164 v_163 v_162	2	1.32904	0	0
								A-R factor score v_166 v_168 v_165	2	-1.51917	0	0
		Total	Stroh	H (traurig Spalte)	Kombi first	not quoted	not quoted	Index_PIG_scale_1to5	2	2.75	0.117851	0.042855
								A-R factor score V_164 v_163 v_162	2	1.32904	0	0
								A-R factor score v_166 v_168 v_165	2	-1.51917	0	0
			Spalte	H (traurig Spalte)	Kombi first	not quoted	not quoted	Index_PIG_scale_1to5	2	4.08333	0.117851	0.0288615
								A-R factor score V_164 v_163 v_162	2	1.32904	0	0
								A-R factor score v_166 v_168 v_165	2	-1.51917	0	0
			Total	H (traurig Spalte)	Kombi first	not quoted	not quoted	Index_PIG_scale_1to5	4	3.41667	0.775791	0.227061
								A-R factor score V_164 v_163 v_162	4	1.32904	0	0
								A-R factor score v_166 v_168 v_165	4	-1.51917	0	0
25.00	Bild E	traurig	Stroh	G (glücklich Spalte)	Kombi first	quoted	not quoted	Index_PIG_scale_1to5	1	2
								A-R factor score V_164 v_163 v_162	1	-1.43174
								A-R factor score v_166 v_168 v_165	1	0.329835
	Bild F	glücklich	Stroh	G (glücklich Spalte)	Kombi first	quoted	not quoted	Index_PIG_scale_1to5	1	2
								A-R factor score V_164 v_163 v_162	1	-1.43174
								A-R factor score v_166 v_168 v_165	1	0.329835
	Bild G	glücklich	Spalte	G (glücklich Spalte)	Kombi first	quoted	not quoted	Index_PIG_scale_1to5	1	2
								A-R factor score V_164 v_163 v_162	1	-1.43174
								A-R factor score v_166 v_168 v_165	1	0.329835
	Bild H	traurig	Spalte	G (glücklich Spalte)	Kombi first	quoted	not quoted	Index_PIG_scale_1to5	1	2
								A-R factor score V_164 v_163 v_162	1	-1.43174
								A-R factor score v_166 v_168 v_165	1	0.329835
	Total	glücklich	Total	G (glücklich Spalte)	Kombi first	quoted	not quoted	Index_PIG_scale_1to5	2	2	0	0
								A-R factor score V_164 v_163 v_162	2	-1.43174	0	0
								A-R factor score v_166 v_168 v_165	2	0.329835	0	0
		traurig	Total	G (glücklich Spalte)	Kombi first	quoted	not quoted	Index_PIG_scale_1to5	2	2	0	0
								A-R factor score V_164 v_163 v_162	2	-1.43174	0	0
								A-R factor score v_166 v_168 v_165	2	0.329835	0	0
		Total	Stroh	G (glücklich Spalte)	Kombi first	quoted	not quoted	Index_PIG_scale_1to5	2	2	0	0
								A-R factor score V_164 v_163 v_162	2	-1.43174	0	0
								A-R factor score v_166 v_168 v_165	2	0.329835	0	0
			Spalte	G (glücklich Spalte)	Kombi first	quoted	not quoted	Index_PIG_scale_1to5	2	2	0	0
								A-R factor score V_164 v_163 v_162	2	-1.43174	0	0
								A-R factor score v_166 v_168 v_165	2	0.329835	0	0
			Total	G (glücklich Spalte)	Kombi first	quoted	not quoted	Index_PIG_scale_1to5	4	2	0	0
								A-R factor score V_164 v_163 v_162	4	-1.43174	0	0
								A-R factor score v_166 v_168 v_165	4	0.329835	0	0
26.00	Bild E	traurig	Stroh	F (glücklich Sroh)	Kombi first	not quoted	quoted	Index_PIG_scale_1to5	1	3
								A-R factor score V_164 v_163 v_162	1	1.10034
								A-R factor score v_166 v_168 v_165	1	0.467368
	Bild F	glücklich	Stroh	F (glücklich Sroh)	Kombi first	not quoted	quoted	Index_PIG_scale_1to5	1	2.16667
								A-R factor score V_164 v_163 v_162	1	1.10034
								A-R factor score v_166 v_168 v_165	1	0.467368
	Bild G	glücklich	Spalte	F (glücklich Sroh)	Kombi first	not quoted	quoted	Index_PIG_scale_1to5	1	4
								A-R factor score V_164 v_163 v_162	1	1.10034
								A-R factor score v_166 v_168 v_165	1	0.467368
	Bild H	traurig	Spalte	F (glücklich Sroh)	Kombi first	not quoted	quoted	Index_PIG_scale_1to5	1	4
								A-R factor score V_164 v_163 v_162	1	1.10034
								A-R factor score v_166 v_168 v_165	1	0.467368
	Total	glücklich	Total	F (glücklich Sroh)	Kombi first	not quoted	quoted	Index_PIG_scale_1to5	2	3.08333	1.29636	0.420442
								A-R factor score V_164 v_163 v_162	2	1.10034	0	0
								A-R factor score v_166 v_168 v_165	2	0.467368	0	0
		traurig	Total	F (glücklich Sroh)	Kombi first	not quoted	quoted	Index_PIG_scale_1to5	2	3.5	0.707107	0.202031
								A-R factor score V_164 v_163 v_162	2	1.10034	0	0
								A-R factor score v_166 v_168 v_165	2	0.467368	0	0
		Total	Stroh	F (glücklich Sroh)	Kombi first	not quoted	quoted	Index_PIG_scale_1to5	2	2.58333	0.589256	0.228099
								A-R factor score V_164 v_163 v_162	2	1.10034	0	0
								A-R factor score v_166 v_168 v_165	2	0.467368	0	0
			Spalte	F (glücklich Sroh)	Kombi first	not quoted	quoted	Index_PIG_scale_1to5	2	4	0	0
								A-R factor score V_164 v_163 v_162	2	1.10034	0	0
								A-R factor score v_166 v_168 v_165	2	0.467368	0	0
			Total	F (glücklich Sroh)	Kombi first	not quoted	quoted	Index_PIG_scale_1to5	4	3.29167	0.885845	0.269118
								A-R factor score V_164 v_163 v_162	4	1.10034	0	0
								A-R factor score v_166 v_168 v_165	4	0.467368	0	0
27.00	Bild E	traurig	Stroh	H (traurig Spalte)	Kombi first	not quoted	quoted	Index_PIG_scale_1to5	1	2.16667
								A-R factor score V_164 v_163 v_162	1	-0.992157
								A-R factor score v_166 v_168 v_165	1	-0.0851077
	Bild F	glücklich	Stroh	H (traurig Spalte)	Kombi first	not quoted	quoted	Index_PIG_scale_1to5	1	1.83333
								A-R factor score V_164 v_163 v_162	1	-0.992157
								A-R factor score v_166 v_168 v_165	1	-0.0851077
	Bild G	glücklich	Spalte	H (traurig Spalte)	Kombi first	not quoted	quoted	Index_PIG_scale_1to5	1	2.5
								A-R factor score V_164 v_163 v_162	1	-0.992157
								A-R factor score v_166 v_168 v_165	1	-0.0851077
	Bild H	traurig	Spalte	H (traurig Spalte)	Kombi first	not quoted	quoted	Index_PIG_scale_1to5	1	3.33333
								A-R factor score V_164 v_163 v_162	1	-0.992157
								A-R factor score v_166 v_168 v_165	1	-0.0851077
	Total	glücklich	Total	H (traurig Spalte)	Kombi first	not quoted	quoted	Index_PIG_scale_1to5	2	2.16667	0.471405	0.217571
								A-R factor score V_164 v_163 v_162	2	-0.992157	0	0
								A-R factor score v_166 v_168 v_165	2	-0.0851077	0	0
		traurig	Total	H (traurig Spalte)	Kombi first	not quoted	quoted	Index_PIG_scale_1to5	2	2.75	0.824958	0.299985
								A-R factor score V_164 v_163 v_162	2	-0.992157	0	0
								A-R factor score v_166 v_168 v_165	2	-0.0851077	0	0
		Total	Stroh	H (traurig Spalte)	Kombi first	not quoted	quoted	Index_PIG_scale_1to5	2	2	0.235702	0.117851
								A-R factor score V_164 v_163 v_162	2	-0.992157	0	0
								A-R factor score v_166 v_168 v_165	2	-0.0851077	0	0
			Spalte	H (traurig Spalte)	Kombi first	not quoted	quoted	Index_PIG_scale_1to5	2	2.91667	0.589256	0.202031
								A-R factor score V_164 v_163 v_162	2	-0.992157	0	0
								A-R factor score v_166 v_168 v_165	2	-0.0851077	0	0
			Total	H (traurig Spalte)	Kombi first	not quoted	quoted	Index_PIG_scale_1to5	4	2.45833	0.643702	0.261845
								A-R factor score V_164 v_163 v_162	4	-0.992157	0	0
								A-R factor score v_166 v_168 v_165	4	-0.0851077	0	0
28.00	Bild E	traurig	Stroh	F (glücklich Sroh)	Kombi first	not quoted	quoted	Index_PIG_scale_1to5	1	1.66667
								A-R factor score V_164 v_163 v_162	1	0.164497
								A-R factor score v_166 v_168 v_165	1	1.14969
	Bild F	glücklich	Stroh	F (glücklich Sroh)	Kombi first	not quoted	quoted	Index_PIG_scale_1to5	1	2.16667
								A-R factor score V_164 v_163 v_162	1	0.164497
								A-R factor score v_166 v_168 v_165	1	1.14969
	Bild G	glücklich	Spalte	F (glücklich Sroh)	Kombi first	not quoted	quoted	Index_PIG_scale_1to5	1	2.83333
								A-R factor score V_164 v_163 v_162	1	0.164497
								A-R factor score v_166 v_168 v_165	1	1.14969
	Bild H	traurig	Spalte	F (glücklich Sroh)	Kombi first	not quoted	quoted	Index_PIG_scale_1to5	1	4
								A-R factor score V_164 v_163 v_162	1	0.164497
								A-R factor score v_166 v_168 v_165	1	1.14969
	Total	glücklich	Total	F (glücklich Sroh)	Kombi first	not quoted	quoted	Index_PIG_scale_1to5	2	2.5	0.471405	0.188562
								A-R factor score V_164 v_163 v_162	2	0.164497	0	0
								A-R factor score v_166 v_168 v_165	2	1.14969	0	0
		traurig	Total	F (glücklich Sroh)	Kombi first	not quoted	quoted	Index_PIG_scale_1to5	2	2.83333	1.64992	0.582323
								A-R factor score V_164 v_163 v_162	2	0.164497	0	0
								A-R factor score v_166 v_168 v_165	2	1.14969	0	0
		Total	Stroh	F (glücklich Sroh)	Kombi first	not quoted	quoted	Index_PIG_scale_1to5	2	1.91667	0.353553	0.184463
								A-R factor score V_164 v_163 v_162	2	0.164497	0	0
								A-R factor score v_166 v_168 v_165	2	1.14969	0	0
			Spalte	F (glücklich Sroh)	Kombi first	not quoted	quoted	Index_PIG_scale_1to5	2	3.41667	0.824958	0.241451
								A-R factor score V_164 v_163 v_162	2	0.164497	0	0
								A-R factor score v_166 v_168 v_165	2	1.14969	0	0
			Total	F (glücklich Sroh)	Kombi first	not quoted	quoted	Index_PIG_scale_1to5	4	2.66667	1.00922	0.378456
								A-R factor score V_164 v_163 v_162	4	0.164497	0	0
								A-R factor score v_166 v_168 v_165	4	1.14969	0	0
29.00	Bild E	traurig	Stroh	F (glücklich Sroh)	Kombi first	not quoted	quoted	Index_PIG_scale_1to5	1	2.83333
								A-R factor score V_164 v_163 v_162	1	0.498253
								A-R factor score v_166 v_168 v_165	1	0.288278
	Bild F	glücklich	Stroh	F (glücklich Sroh)	Kombi first	not quoted	quoted	Index_PIG_scale_1to5	1	2.83333
								A-R factor score V_164 v_163 v_162	1	0.498253
								A-R factor score v_166 v_168 v_165	1	0.288278
	Bild G	glücklich	Spalte	F (glücklich Sroh)	Kombi first	not quoted	quoted	Index_PIG_scale_1to5	1	2.66667
								A-R factor score V_164 v_163 v_162	1	0.498253
								A-R factor score v_166 v_168 v_165	1	0.288278
	Bild H	traurig	Spalte	F (glücklich Sroh)	Kombi first	not quoted	quoted	Index_PIG_scale_1to5	1	2.83333
								A-R factor score V_164 v_163 v_162	1	0.498253
								A-R factor score v_166 v_168 v_165	1	0.288278
	Total	glücklich	Total	F (glücklich Sroh)	Kombi first	not quoted	quoted	Index_PIG_scale_1to5	2	2.75	0.117851	0.042855
								A-R factor score V_164 v_163 v_162	2	0.498253	0	0
								A-R factor score v_166 v_168 v_165	2	0.288278	0	0
		traurig	Total	F (glücklich Sroh)	Kombi first	not quoted	quoted	Index_PIG_scale_1to5	2	2.83333	0	0
								A-R factor score V_164 v_163 v_162	2	0.498253	0	0
								A-R factor score v_166 v_168 v_165	2	0.288278	0	0
		Total	Stroh	F (glücklich Sroh)	Kombi first	not quoted	quoted	Index_PIG_scale_1to5	2	2.83333	0	0
								A-R factor score V_164 v_163 v_162	2	0.498253	0	0
								A-R factor score v_166 v_168 v_165	2	0.288278	0	0
			Spalte	F (glücklich Sroh)	Kombi first	not quoted	quoted	Index_PIG_scale_1to5	2	2.75	0.117851	0.042855
								A-R factor score V_164 v_163 v_162	2	0.498253	0	0
								A-R factor score v_166 v_168 v_165	2	0.288278	0	0
			Total	F (glücklich Sroh)	Kombi first	not quoted	quoted	Index_PIG_scale_1to5	4	2.79167	0.0833333	0.0298507
								A-R factor score V_164 v_163 v_162	4	0.498253	0	0
								A-R factor score v_166 v_168 v_165	4	0.288278	0	0
30.00	Bild E	traurig	Stroh	E (traurig Stroh)	Kombi first	not quoted	quoted	Index_PIG_scale_1to5	1	3
								A-R factor score V_164 v_163 v_162	1	0.0365846
								A-R factor score v_166 v_168 v_165	1	-0.964812
	Bild F	glücklich	Stroh	E (traurig Stroh)	Kombi first	not quoted	quoted	Index_PIG_scale_1to5	1	2.83333
								A-R factor score V_164 v_163 v_162	1	0.0365846
								A-R factor score v_166 v_168 v_165	1	-0.964812
	Bild G	glücklich	Spalte	E (traurig Stroh)	Kombi first	not quoted	quoted	Index_PIG_scale_1to5	1	3.5
								A-R factor score V_164 v_163 v_162	1	0.0365846
								A-R factor score v_166 v_168 v_165	1	-0.964812
	Bild H	traurig	Spalte	E (traurig Stroh)	Kombi first	not quoted	quoted	Index_PIG_scale_1to5	1	3.16667
								A-R factor score V_164 v_163 v_162	1	0.0365846
								A-R factor score v_166 v_168 v_165	1	-0.964812
	Total	glücklich	Total	E (traurig Stroh)	Kombi first	not quoted	quoted	Index_PIG_scale_1to5	2	3.16667	0.471405	0.148865
								A-R factor score V_164 v_163 v_162	2	0.0365846	0	0
								A-R factor score v_166 v_168 v_165	2	-0.964812	0	0
		traurig	Total	E (traurig Stroh)	Kombi first	not quoted	quoted	Index_PIG_scale_1to5	2	3.08333	0.117851	0.038222
								A-R factor score V_164 v_163 v_162	2	0.0365846	0	0
								A-R factor score v_166 v_168 v_165	2	-0.964812	0	0
		Total	Stroh	E (traurig Stroh)	Kombi first	not quoted	quoted	Index_PIG_scale_1to5	2	2.91667	0.117851	0.0404061
								A-R factor score V_164 v_163 v_162	2	0.0365846	0	0
								A-R factor score v_166 v_168 v_165	2	-0.964812	0	0
			Spalte	E (traurig Stroh)	Kombi first	not quoted	quoted	Index_PIG_scale_1to5	2	3.33333	0.235702	0.0707107
								A-R factor score V_164 v_163 v_162	2	0.0365846	0	0
								A-R factor score v_166 v_168 v_165	2	-0.964812	0	0
			Total	E (traurig Stroh)	Kombi first	not quoted	quoted	Index_PIG_scale_1to5	4	3.125	0.284638	0.091084
								A-R factor score V_164 v_163 v_162	4	0.0365846	0	0
								A-R factor score v_166 v_168 v_165	4	-0.964812	0	0
31.00	Bild E	traurig	Stroh	F (glücklich Sroh)	Kombi first	not quoted	quoted	Index_PIG_scale_1to5	1	3
								A-R factor score V_164 v_163 v_162	1	0.547896
								A-R factor score v_166 v_168 v_165	1	1.60577
	Bild F	glücklich	Stroh	F (glücklich Sroh)	Kombi first	not quoted	quoted	Index_PIG_scale_1to5	1	2.16667
								A-R factor score V_164 v_163 v_162	1	0.547896
								A-R factor score v_166 v_168 v_165	1	1.60577
	Bild G	glücklich	Spalte	F (glücklich Sroh)	Kombi first	not quoted	quoted	Index_PIG_scale_1to5	1	3.33333
								A-R factor score V_164 v_163 v_162	1	0.547896
								A-R factor score v_166 v_168 v_165	1	1.60577
	Bild H	traurig	Spalte	F (glücklich Sroh)	Kombi first	not quoted	quoted	Index_PIG_scale_1to5	1	3.5
								A-R factor score V_164 v_163 v_162	1	0.547896
								A-R factor score v_166 v_168 v_165	1	1.60577
	Total	glücklich	Total	F (glücklich Sroh)	Kombi first	not quoted	quoted	Index_PIG_scale_1to5	2	2.75	0.824958	0.299985
								A-R factor score V_164 v_163 v_162	2	0.547896	0	0
								A-R factor score v_166 v_168 v_165	2	1.60577	0	0
		traurig	Total	F (glücklich Sroh)	Kombi first	not quoted	quoted	Index_PIG_scale_1to5	2	3.25	0.353553	0.108786
								A-R factor score V_164 v_163 v_162	2	0.547896	0	0
								A-R factor score v_166 v_168 v_165	2	1.60577	0	0
		Total	Stroh	F (glücklich Sroh)	Kombi first	not quoted	quoted	Index_PIG_scale_1to5	2	2.58333	0.589256	0.228099
								A-R factor score V_164 v_163 v_162	2	0.547896	0	0
								A-R factor score v_166 v_168 v_165	2	1.60577	0	0
			Spalte	F (glücklich Sroh)	Kombi first	not quoted	quoted	Index_PIG_scale_1to5	2	3.41667	0.117851	0.034493
								A-R factor score V_164 v_163 v_162	2	0.547896	0	0
								A-R factor score v_166 v_168 v_165	2	1.60577	0	0
			Total	F (glücklich Sroh)	Kombi first	not quoted	quoted	Index_PIG_scale_1to5	4	3	0.593171	0.197724
								A-R factor score V_164 v_163 v_162	4	0.547896	0	0
								A-R factor score v_166 v_168 v_165	4	1.60577	0	0
32.00	Bild E	traurig	Stroh	E (traurig Stroh)	Kombi first	not quoted	quoted	Index_PIG_scale_1to5	1	2.16667
								A-R factor score V_164 v_163 v_162	1	-1.32492
								A-R factor score v_166 v_168 v_165	1	-0.223976
	Bild F	glücklich	Stroh	E (traurig Stroh)	Kombi first	not quoted	quoted	Index_PIG_scale_1to5	1	2.16667
								A-R factor score V_164 v_163 v_162	1	-1.32492
								A-R factor score v_166 v_168 v_165	1	-0.223976
	Bild G	glücklich	Spalte	E (traurig Stroh)	Kombi first	not quoted	quoted	Index_PIG_scale_1to5	1	3
								A-R factor score V_164 v_163 v_162	1	-1.32492
								A-R factor score v_166 v_168 v_165	1	-0.223976
	Bild H	traurig	Spalte	E (traurig Stroh)	Kombi first	not quoted	quoted	Index_PIG_scale_1to5	1	2.33333
								A-R factor score V_164 v_163 v_162	1	-1.32492
								A-R factor score v_166 v_168 v_165	1	-0.223976
	Total	glücklich	Total	E (traurig Stroh)	Kombi first	not quoted	quoted	Index_PIG_scale_1to5	2	2.58333	0.589256	0.228099
								A-R factor score V_164 v_163 v_162	2	-1.32492	0	0
								A-R factor score v_166 v_168 v_165	2	-0.223976	0	0
		traurig	Total	E (traurig Stroh)	Kombi first	not quoted	quoted	Index_PIG_scale_1to5	2	2.25	0.117851	0.0523783
								A-R factor score V_164 v_163 v_162	2	-1.32492	0	0
								A-R factor score v_166 v_168 v_165	2	-0.223976	0	0
		Total	Stroh	E (traurig Stroh)	Kombi first	not quoted	quoted	Index_PIG_scale_1to5	2	2.16667	0	0
								A-R factor score V_164 v_163 v_162	2	-1.32492	0	0
								A-R factor score v_166 v_168 v_165	2	-0.223976	0	0
			Spalte	E (traurig Stroh)	Kombi first	not quoted	quoted	Index_PIG_scale_1to5	2	2.66667	0.471405	0.176777
								A-R factor score V_164 v_163 v_162	2	-1.32492	0	0
								A-R factor score v_166 v_168 v_165	2	-0.223976	0	0
			Total	E (traurig Stroh)	Kombi first	not quoted	quoted	Index_PIG_scale_1to5	4	2.41667	0.396746	0.164171
								A-R factor score V_164 v_163 v_162	4	-1.32492	0	0
								A-R factor score v_166 v_168 v_165	4	-0.223976	0	0
33.00	Bild E	traurig	Stroh	F (glücklich Sroh)	Kombi first	not quoted	quoted	Index_PIG_scale_1to5	1	2.83333
								A-R factor score V_164 v_163 v_162	1	1.51183
								A-R factor score v_166 v_168 v_165	1	0.487937
	Bild F	glücklich	Stroh	F (glücklich Sroh)	Kombi first	not quoted	quoted	Index_PIG_scale_1to5	1	2.5
								A-R factor score V_164 v_163 v_162	1	1.51183
								A-R factor score v_166 v_168 v_165	1	0.487937
	Bild G	glücklich	Spalte	F (glücklich Sroh)	Kombi first	not quoted	quoted	Index_PIG_scale_1to5	1	3
								A-R factor score V_164 v_163 v_162	1	1.51183
								A-R factor score v_166 v_168 v_165	1	0.487937
	Bild H	traurig	Spalte	F (glücklich Sroh)	Kombi first	not quoted	quoted	Index_PIG_scale_1to5	1	3.5
								A-R factor score V_164 v_163 v_162	1	1.51183
								A-R factor score v_166 v_168 v_165	1	0.487937
	Total	glücklich	Total	F (glücklich Sroh)	Kombi first	not quoted	quoted	Index_PIG_scale_1to5	2	2.75	0.353553	0.128565
								A-R factor score V_164 v_163 v_162	2	1.51183	0	0
								A-R factor score v_166 v_168 v_165	2	0.487937	0	0
		traurig	Total	F (glücklich Sroh)	Kombi first	not quoted	quoted	Index_PIG_scale_1to5	2	3.16667	0.471405	0.148865
								A-R factor score V_164 v_163 v_162	2	1.51183	0	0
								A-R factor score v_166 v_168 v_165	2	0.487937	0	0
		Total	Stroh	F (glücklich Sroh)	Kombi first	not quoted	quoted	Index_PIG_scale_1to5	2	2.66667	0.235702	0.0883883
								A-R factor score V_164 v_163 v_162	2	1.51183	0	0
								A-R factor score v_166 v_168 v_165	2	0.487937	0	0
			Spalte	F (glücklich Sroh)	Kombi first	not quoted	quoted	Index_PIG_scale_1to5	2	3.25	0.353553	0.108786
								A-R factor score V_164 v_163 v_162	2	1.51183	0	0
								A-R factor score v_166 v_168 v_165	2	0.487937	0	0
			Total	F (glücklich Sroh)	Kombi first	not quoted	quoted	Index_PIG_scale_1to5	4	2.95833	0.416667	0.140845
								A-R factor score V_164 v_163 v_162	4	1.51183	0	0
								A-R factor score v_166 v_168 v_165	4	0.487937	0	0
34.00	Bild E	traurig	Stroh	H (traurig Spalte)	Kombi first	not quoted	quoted	Index_PIG_scale_1to5	1	3.5
								A-R factor score V_164 v_163 v_162	1	1.12942
								A-R factor score v_166 v_168 v_165	1	-0.968421
	Bild F	glücklich	Stroh	H (traurig Spalte)	Kombi first	not quoted	quoted	Index_PIG_scale_1to5	1	3.33333
								A-R factor score V_164 v_163 v_162	1	1.12942
								A-R factor score v_166 v_168 v_165	1	-0.968421
	Bild G	glücklich	Spalte	H (traurig Spalte)	Kombi first	not quoted	quoted	Index_PIG_scale_1to5	1	3.33333
								A-R factor score V_164 v_163 v_162	1	1.12942
								A-R factor score v_166 v_168 v_165	1	-0.968421
	Bild H	traurig	Spalte	H (traurig Spalte)	Kombi first	not quoted	quoted	Index_PIG_scale_1to5	1	3.33333
								A-R factor score V_164 v_163 v_162	1	1.12942
								A-R factor score v_166 v_168 v_165	1	-0.968421
	Total	glücklich	Total	H (traurig Spalte)	Kombi first	not quoted	quoted	Index_PIG_scale_1to5	2	3.33333	0	0
								A-R factor score V_164 v_163 v_162	2	1.12942	0	0
								A-R factor score v_166 v_168 v_165	2	-0.968421	0	0
		traurig	Total	H (traurig Spalte)	Kombi first	not quoted	quoted	Index_PIG_scale_1to5	2	3.41667	0.117851	0.034493
								A-R factor score V_164 v_163 v_162	2	1.12942	0	0
								A-R factor score v_166 v_168 v_165	2	-0.968421	0	0
		Total	Stroh	H (traurig Spalte)	Kombi first	not quoted	quoted	Index_PIG_scale_1to5	2	3.41667	0.117851	0.034493
								A-R factor score V_164 v_163 v_162	2	1.12942	0	0
								A-R factor score v_166 v_168 v_165	2	-0.968421	0	0
			Spalte	H (traurig Spalte)	Kombi first	not quoted	quoted	Index_PIG_scale_1to5	2	3.33333	0	0
								A-R factor score V_164 v_163 v_162	2	1.12942	0	0
								A-R factor score v_166 v_168 v_165	2	-0.968421	0	0
			Total	H (traurig Spalte)	Kombi first	not quoted	quoted	Index_PIG_scale_1to5	4	3.375	0.0833333	0.0246914
								A-R factor score V_164 v_163 v_162	4	1.12942	0	0
								A-R factor score v_166 v_168 v_165	4	-0.968421	0	0
35.00	Bild E	traurig	Stroh	E (traurig Stroh)	Kombi first	not quoted	not quoted	Index_PIG_scale_1to5	1	2
								A-R factor score V_164 v_163 v_162	1	0.512167
								A-R factor score v_166 v_168 v_165	1	-0.0681481
	Bild F	glücklich	Stroh	E (traurig Stroh)	Kombi first	not quoted	not quoted	Index_PIG_scale_1to5	1	1.5
								A-R factor score V_164 v_163 v_162	1	0.512167
								A-R factor score v_166 v_168 v_165	1	-0.0681481
	Bild G	glücklich	Spalte	E (traurig Stroh)	Kombi first	not quoted	not quoted	Index_PIG_scale_1to5	1	1.33333
								A-R factor score V_164 v_163 v_162	1	0.512167
								A-R factor score v_166 v_168 v_165	1	-0.0681481
	Bild H	traurig	Spalte	E (traurig Stroh)	Kombi first	not quoted	not quoted	Index_PIG_scale_1to5	1	1.33333
								A-R factor score V_164 v_163 v_162	1	0.512167
								A-R factor score v_166 v_168 v_165	1	-0.0681481
	Total	glücklich	Total	E (traurig Stroh)	Kombi first	not quoted	not quoted	Index_PIG_scale_1to5	2	1.41667	0.117851	0.083189
								A-R factor score V_164 v_163 v_162	2	0.512167	0	0
								A-R factor score v_166 v_168 v_165	2	-0.0681481	0	0
		traurig	Total	E (traurig Stroh)	Kombi first	not quoted	not quoted	Index_PIG_scale_1to5	2	1.66667	0.471405	0.282843
								A-R factor score V_164 v_163 v_162	2	0.512167	0	0
								A-R factor score v_166 v_168 v_165	2	-0.0681481	0	0
		Total	Stroh	E (traurig Stroh)	Kombi first	not quoted	not quoted	Index_PIG_scale_1to5	2	1.75	0.353553	0.202031
								A-R factor score V_164 v_163 v_162	2	0.512167	0	0
								A-R factor score v_166 v_168 v_165	2	-0.0681481	0	0
			Spalte	E (traurig Stroh)	Kombi first	not quoted	not quoted	Index_PIG_scale_1to5	2	1.33333	0	0
								A-R factor score V_164 v_163 v_162	2	0.512167	0	0
								A-R factor score v_166 v_168 v_165	2	-0.0681481	0	0
			Total	E (traurig Stroh)	Kombi first	not quoted	not quoted	Index_PIG_scale_1to5	4	1.54167	0.315495	0.204645
								A-R factor score V_164 v_163 v_162	4	0.512167	0	0
								A-R factor score v_166 v_168 v_165	4	-0.0681481	0	0
36.00	Bild E	traurig	Stroh	E (traurig Stroh)	Kombi first	not quoted	quoted	Index_PIG_scale_1to5	1	3
								A-R factor score V_164 v_163 v_162	1	1.33245
								A-R factor score v_166 v_168 v_165	1	-1.94333
	Bild F	glücklich	Stroh	E (traurig Stroh)	Kombi first	not quoted	quoted	Index_PIG_scale_1to5	1	3.66667
								A-R factor score V_164 v_163 v_162	1	1.33245
								A-R factor score v_166 v_168 v_165	1	-1.94333
	Bild G	glücklich	Spalte	E (traurig Stroh)	Kombi first	not quoted	quoted	Index_PIG_scale_1to5	1	3
								A-R factor score V_164 v_163 v_162	1	1.33245
								A-R factor score v_166 v_168 v_165	1	-1.94333
	Bild H	traurig	Spalte	E (traurig Stroh)	Kombi first	not quoted	quoted	Index_PIG_scale_1to5	1	3.66667
								A-R factor score V_164 v_163 v_162	1	1.33245
								A-R factor score v_166 v_168 v_165	1	-1.94333
	Total	glücklich	Total	E (traurig Stroh)	Kombi first	not quoted	quoted	Index_PIG_scale_1to5	2	3.33333	0.471405	0.141421
								A-R factor score V_164 v_163 v_162	2	1.33245	0	0
								A-R factor score v_166 v_168 v_165	2	-1.94333	0	0
		traurig	Total	E (traurig Stroh)	Kombi first	not quoted	quoted	Index_PIG_scale_1to5	2	3.33333	0.471405	0.141421
								A-R factor score V_164 v_163 v_162	2	1.33245	0	0
								A-R factor score v_166 v_168 v_165	2	-1.94333	0	0
		Total	Stroh	E (traurig Stroh)	Kombi first	not quoted	quoted	Index_PIG_scale_1to5	2	3.33333	0.471405	0.141421
								A-R factor score V_164 v_163 v_162	2	1.33245	0	0
								A-R factor score v_166 v_168 v_165	2	-1.94333	0	0
			Spalte	E (traurig Stroh)	Kombi first	not quoted	quoted	Index_PIG_scale_1to5	2	3.33333	0.471405	0.141421
								A-R factor score V_164 v_163 v_162	2	1.33245	0	0
								A-R factor score v_166 v_168 v_165	2	-1.94333	0	0
			Total	E (traurig Stroh)	Kombi first	not quoted	quoted	Index_PIG_scale_1to5	4	3.33333	0.3849	0.11547
								A-R factor score V_164 v_163 v_162	4	1.33245	0	0
								A-R factor score v_166 v_168 v_165	4	-1.94333	0	0
37.00	Bild E	traurig	Stroh	F (glücklich Sroh)	Kombi first	not quoted	quoted	Index_PIG_scale_1to5	1	2.16667
								A-R factor score V_164 v_163 v_162	1	0.455707
								A-R factor score v_166 v_168 v_165	1	-0.537325
	Bild F	glücklich	Stroh	F (glücklich Sroh)	Kombi first	not quoted	quoted	Index_PIG_scale_1to5	1	1.5
								A-R factor score V_164 v_163 v_162	1	0.455707
								A-R factor score v_166 v_168 v_165	1	-0.537325
	Bild G	glücklich	Spalte	F (glücklich Sroh)	Kombi first	not quoted	quoted	Index_PIG_scale_1to5	1	3.16667
								A-R factor score V_164 v_163 v_162	1	0.455707
								A-R factor score v_166 v_168 v_165	1	-0.537325
	Bild H	traurig	Spalte	F (glücklich Sroh)	Kombi first	not quoted	quoted	Index_PIG_scale_1to5	1	3.5
								A-R factor score V_164 v_163 v_162	1	0.455707
								A-R factor score v_166 v_168 v_165	1	-0.537325
	Total	glücklich	Total	F (glücklich Sroh)	Kombi first	not quoted	quoted	Index_PIG_scale_1to5	2	2.33333	1.17851	0.505076
								A-R factor score V_164 v_163 v_162	2	0.455707	0	0
								A-R factor score v_166 v_168 v_165	2	-0.537325	0	0
		traurig	Total	F (glücklich Sroh)	Kombi first	not quoted	quoted	Index_PIG_scale_1to5	2	2.83333	0.942809	0.332756
								A-R factor score V_164 v_163 v_162	2	0.455707	0	0
								A-R factor score v_166 v_168 v_165	2	-0.537325	0	0
		Total	Stroh	F (glücklich Sroh)	Kombi first	not quoted	quoted	Index_PIG_scale_1to5	2	1.83333	0.471405	0.25713
								A-R factor score V_164 v_163 v_162	2	0.455707	0	0
								A-R factor score v_166 v_168 v_165	2	-0.537325	0	0
			Spalte	F (glücklich Sroh)	Kombi first	not quoted	quoted	Index_PIG_scale_1to5	2	3.33333	0.235702	0.0707107
								A-R factor score V_164 v_163 v_162	2	0.455707	0	0
								A-R factor score v_166 v_168 v_165	2	-0.537325	0	0
			Total	F (glücklich Sroh)	Kombi first	not quoted	quoted	Index_PIG_scale_1to5	4	2.58333	0.917928	0.355327
								A-R factor score V_164 v_163 v_162	4	0.455707	0	0
								A-R factor score v_166 v_168 v_165	4	-0.537325	0	0
38.00	Bild E	traurig	Stroh	H (traurig Spalte)	Kombi first	not quoted	quoted	Index_PIG_scale_1to5	1	3.5
								A-R factor score V_164 v_163 v_162	1	-1.13432
								A-R factor score v_166 v_168 v_165	1	-0.0654547
	Bild F	glücklich	Stroh	H (traurig Spalte)	Kombi first	not quoted	quoted	Index_PIG_scale_1to5	1	3
								A-R factor score V_164 v_163 v_162	1	-1.13432
								A-R factor score v_166 v_168 v_165	1	-0.0654547
	Bild G	glücklich	Spalte	H (traurig Spalte)	Kombi first	not quoted	quoted	Index_PIG_scale_1to5	1	2.83333
								A-R factor score V_164 v_163 v_162	1	-1.13432
								A-R factor score v_166 v_168 v_165	1	-0.0654547
	Bild H	traurig	Spalte	H (traurig Spalte)	Kombi first	not quoted	quoted	Index_PIG_scale_1to5	1	3
								A-R factor score V_164 v_163 v_162	1	-1.13432
								A-R factor score v_166 v_168 v_165	1	-0.0654547
	Total	glücklich	Total	H (traurig Spalte)	Kombi first	not quoted	quoted	Index_PIG_scale_1to5	2	2.91667	0.117851	0.0404061
								A-R factor score V_164 v_163 v_162	2	-1.13432	0	0
								A-R factor score v_166 v_168 v_165	2	-0.0654547	0	0
		traurig	Total	H (traurig Spalte)	Kombi first	not quoted	quoted	Index_PIG_scale_1to5	2	3.25	0.353553	0.108786
								A-R factor score V_164 v_163 v_162	2	-1.13432	0	0
								A-R factor score v_166 v_168 v_165	2	-0.0654547	0	0
		Total	Stroh	H (traurig Spalte)	Kombi first	not quoted	quoted	Index_PIG_scale_1to5	2	3.25	0.353553	0.108786
								A-R factor score V_164 v_163 v_162	2	-1.13432	0	0
								A-R factor score v_166 v_168 v_165	2	-0.0654547	0	0
			Spalte	H (traurig Spalte)	Kombi first	not quoted	quoted	Index_PIG_scale_1to5	2	2.91667	0.117851	0.0404061
								A-R factor score V_164 v_163 v_162	2	-1.13432	0	0
								A-R factor score v_166 v_168 v_165	2	-0.0654547	0	0
			Total	H (traurig Spalte)	Kombi first	not quoted	quoted	Index_PIG_scale_1to5	4	3.08333	0.288675	0.0936244
								A-R factor score V_164 v_163 v_162	4	-1.13432	0	0
								A-R factor score v_166 v_168 v_165	4	-0.0654547	0	0
39.00	Bild E	traurig	Stroh	H (traurig Spalte)	Kombi first	not quoted	quoted	Index_PIG_scale_1to5	1	3.5
								A-R factor score V_164 v_163 v_162	1	-0.138071
								A-R factor score v_166 v_168 v_165	1	0.914787
	Bild F	glücklich	Stroh	H (traurig Spalte)	Kombi first	not quoted	quoted	Index_PIG_scale_1to5	1	2.83333
								A-R factor score V_164 v_163 v_162	1	-0.138071
								A-R factor score v_166 v_168 v_165	1	0.914787
	Bild G	glücklich	Spalte	H (traurig Spalte)	Kombi first	not quoted	quoted	Index_PIG_scale_1to5	1	4.66667
								A-R factor score V_164 v_163 v_162	1	-0.138071
								A-R factor score v_166 v_168 v_165	1	0.914787
	Bild H	traurig	Spalte	H (traurig Spalte)	Kombi first	not quoted	quoted	Index_PIG_scale_1to5	1	4.33333
								A-R factor score V_164 v_163 v_162	1	-0.138071
								A-R factor score v_166 v_168 v_165	1	0.914787
	Total	glücklich	Total	H (traurig Spalte)	Kombi first	not quoted	quoted	Index_PIG_scale_1to5	2	3.75	1.29636	0.345697
								A-R factor score V_164 v_163 v_162	2	-0.138071	0	0
								A-R factor score v_166 v_168 v_165	2	0.914787	0	0
		traurig	Total	H (traurig Spalte)	Kombi first	not quoted	quoted	Index_PIG_scale_1to5	2	3.91667	0.589256	0.150448
								A-R factor score V_164 v_163 v_162	2	-0.138071	0	0
								A-R factor score v_166 v_168 v_165	2	0.914787	0	0
		Total	Stroh	H (traurig Spalte)	Kombi first	not quoted	quoted	Index_PIG_scale_1to5	2	3.16667	0.471405	0.148865
								A-R factor score V_164 v_163 v_162	2	-0.138071	0	0
								A-R factor score v_166 v_168 v_165	2	0.914787	0	0
			Spalte	H (traurig Spalte)	Kombi first	not quoted	quoted	Index_PIG_scale_1to5	2	4.5	0.235702	0.0523783
								A-R factor score V_164 v_163 v_162	2	-0.138071	0	0
								A-R factor score v_166 v_168 v_165	2	0.914787	0	0
			Total	H (traurig Spalte)	Kombi first	not quoted	quoted	Index_PIG_scale_1to5	4	3.83333	0.827759	0.215937
								A-R factor score V_164 v_163 v_162	4	-0.138071	0	0
								A-R factor score v_166 v_168 v_165	4	0.914787	0	0
40.00	Bild E	traurig	Stroh	G (glücklich Spalte)	Kombi first	not quoted	quoted	Index_PIG_scale_1to5	1	3.16667
								A-R factor score V_164 v_163 v_162	1	-0.4931
								A-R factor score v_166 v_168 v_165	1	1.36339
	Bild F	glücklich	Stroh	G (glücklich Spalte)	Kombi first	not quoted	quoted	Index_PIG_scale_1to5	1	3.16667
								A-R factor score V_164 v_163 v_162	1	-0.4931
								A-R factor score v_166 v_168 v_165	1	1.36339
	Bild G	glücklich	Spalte	G (glücklich Spalte)	Kombi first	not quoted	quoted	Index_PIG_scale_1to5	1	3.66667
								A-R factor score V_164 v_163 v_162	1	-0.4931
								A-R factor score v_166 v_168 v_165	1	1.36339
	Bild H	traurig	Spalte	G (glücklich Spalte)	Kombi first	not quoted	quoted	Index_PIG_scale_1to5	1	3
								A-R factor score V_164 v_163 v_162	1	-0.4931
								A-R factor score v_166 v_168 v_165	1	1.36339
	Total	glücklich	Total	G (glücklich Spalte)	Kombi first	not quoted	quoted	Index_PIG_scale_1to5	2	3.41667	0.353553	0.103479
								A-R factor score V_164 v_163 v_162	2	-0.4931	0	0
								A-R factor score v_166 v_168 v_165	2	1.36339	0	0
		traurig	Total	G (glücklich Spalte)	Kombi first	not quoted	quoted	Index_PIG_scale_1to5	2	3.08333	0.117851	0.038222
								A-R factor score V_164 v_163 v_162	2	-0.4931	0	0
								A-R factor score v_166 v_168 v_165	2	1.36339	0	0
		Total	Stroh	G (glücklich Spalte)	Kombi first	not quoted	quoted	Index_PIG_scale_1to5	2	3.16667	0	0
								A-R factor score V_164 v_163 v_162	2	-0.4931	0	0
								A-R factor score v_166 v_168 v_165	2	1.36339	0	0
			Spalte	G (glücklich Spalte)	Kombi first	not quoted	quoted	Index_PIG_scale_1to5	2	3.33333	0.471405	0.141421
								A-R factor score V_164 v_163 v_162	2	-0.4931	0	0
								A-R factor score v_166 v_168 v_165	2	1.36339	0	0
			Total	G (glücklich Spalte)	Kombi first	not quoted	quoted	Index_PIG_scale_1to5	4	3.25	0.288675	0.0888231
								A-R factor score V_164 v_163 v_162	4	-0.4931	0	0
								A-R factor score v_166 v_168 v_165	4	1.36339	0	0
41.00	Bild E	traurig	Stroh	H (traurig Spalte)	Kombi first	not quoted	quoted	Index_PIG_scale_1to5	1	2.16667
								A-R factor score V_164 v_163 v_162	1	0.115134
								A-R factor score v_166 v_168 v_165	1	1.1724
	Bild F	glücklich	Stroh	H (traurig Spalte)	Kombi first	not quoted	quoted	Index_PIG_scale_1to5	1	1.83333
								A-R factor score V_164 v_163 v_162	1	0.115134
								A-R factor score v_166 v_168 v_165	1	1.1724
	Bild G	glücklich	Spalte	H (traurig Spalte)	Kombi first	not quoted	quoted	Index_PIG_scale_1to5	1	2.33333
								A-R factor score V_164 v_163 v_162	1	0.115134
								A-R factor score v_166 v_168 v_165	1	1.1724
	Bild H	traurig	Spalte	H (traurig Spalte)	Kombi first	not quoted	quoted	Index_PIG_scale_1to5	1	2.33333
								A-R factor score V_164 v_163 v_162	1	0.115134
								A-R factor score v_166 v_168 v_165	1	1.1724
	Total	glücklich	Total	H (traurig Spalte)	Kombi first	not quoted	quoted	Index_PIG_scale_1to5	2	2.08333	0.353553	0.169706
								A-R factor score V_164 v_163 v_162	2	0.115134	0	0
								A-R factor score v_166 v_168 v_165	2	1.1724	0	0
		traurig	Total	H (traurig Spalte)	Kombi first	not quoted	quoted	Index_PIG_scale_1to5	2	2.25	0.117851	0.0523783
								A-R factor score V_164 v_163 v_162	2	0.115134	0	0
								A-R factor score v_166 v_168 v_165	2	1.1724	0	0
		Total	Stroh	H (traurig Spalte)	Kombi first	not quoted	quoted	Index_PIG_scale_1to5	2	2	0.235702	0.117851
								A-R factor score V_164 v_163 v_162	2	0.115134	0	0
								A-R factor score v_166 v_168 v_165	2	1.1724	0	0
			Spalte	H (traurig Spalte)	Kombi first	not quoted	quoted	Index_PIG_scale_1to5	2	2.33333	0	0
								A-R factor score V_164 v_163 v_162	2	0.115134	0	0
								A-R factor score v_166 v_168 v_165	2	1.1724	0	0
			Total	H (traurig Spalte)	Kombi first	not quoted	quoted	Index_PIG_scale_1to5	4	2.16667	0.235702	0.108786
								A-R factor score V_164 v_163 v_162	4	0.115134	0	0
								A-R factor score v_166 v_168 v_165	4	1.1724	0	0
42.00	Bild E	traurig	Stroh	F (glücklich Sroh)	Kombi first	not quoted	quoted	Index_PIG_scale_1to5	1	4.5
								A-R factor score V_164 v_163 v_162	1	0.837078
								A-R factor score v_166 v_168 v_165	1	-2.47579
	Bild F	glücklich	Stroh	F (glücklich Sroh)	Kombi first	not quoted	quoted	Index_PIG_scale_1to5	1	3.5
								A-R factor score V_164 v_163 v_162	1	0.837078
								A-R factor score v_166 v_168 v_165	1	-2.47579
	Bild G	glücklich	Spalte	F (glücklich Sroh)	Kombi first	not quoted	quoted	Index_PIG_scale_1to5	1	4
								A-R factor score V_164 v_163 v_162	1	0.837078
								A-R factor score v_166 v_168 v_165	1	-2.47579
	Bild H	traurig	Spalte	F (glücklich Sroh)	Kombi first	not quoted	quoted	Index_PIG_scale_1to5	1	4.5
								A-R factor score V_164 v_163 v_162	1	0.837078
								A-R factor score v_166 v_168 v_165	1	-2.47579
	Total	glücklich	Total	F (glücklich Sroh)	Kombi first	not quoted	quoted	Index_PIG_scale_1to5	2	3.75	0.353553	0.0942809
								A-R factor score V_164 v_163 v_162	2	0.837078	0	0
								A-R factor score v_166 v_168 v_165	2	-2.47579	0	0
		traurig	Total	F (glücklich Sroh)	Kombi first	not quoted	quoted	Index_PIG_scale_1to5	2	4.5	0	0
								A-R factor score V_164 v_163 v_162	2	0.837078	0	0
								A-R factor score v_166 v_168 v_165	2	-2.47579	0	0
		Total	Stroh	F (glücklich Sroh)	Kombi first	not quoted	quoted	Index_PIG_scale_1to5	2	4	0.707107	0.176777
								A-R factor score V_164 v_163 v_162	2	0.837078	0	0
								A-R factor score v_166 v_168 v_165	2	-2.47579	0	0
			Spalte	F (glücklich Sroh)	Kombi first	not quoted	quoted	Index_PIG_scale_1to5	2	4.25	0.353553	0.083189
								A-R factor score V_164 v_163 v_162	2	0.837078	0	0
								A-R factor score v_166 v_168 v_165	2	-2.47579	0	0
			Total	F (glücklich Sroh)	Kombi first	not quoted	quoted	Index_PIG_scale_1to5	4	4.125	0.478714	0.116052
								A-R factor score V_164 v_163 v_162	4	0.837078	0	0
								A-R factor score v_166 v_168 v_165	4	-2.47579	0	0
43.00	Bild E	traurig	Stroh	G (glücklich Spalte)	Kombi first	not quoted	not quoted	Index_PIG_scale_1to5	1	3
								A-R factor score V_164 v_163 v_162	1	0.680006
								A-R factor score v_166 v_168 v_165	1	-1.09943
	Bild F	glücklich	Stroh	G (glücklich Spalte)	Kombi first	not quoted	not quoted	Index_PIG_scale_1to5	1	3
								A-R factor score V_164 v_163 v_162	1	0.680006
								A-R factor score v_166 v_168 v_165	1	-1.09943
	Bild G	glücklich	Spalte	G (glücklich Spalte)	Kombi first	not quoted	not quoted	Index_PIG_scale_1to5	1	3.16667
								A-R factor score V_164 v_163 v_162	1	0.680006
								A-R factor score v_166 v_168 v_165	1	-1.09943
	Bild H	traurig	Spalte	G (glücklich Spalte)	Kombi first	not quoted	not quoted	Index_PIG_scale_1to5	1	3
								A-R factor score V_164 v_163 v_162	1	0.680006
								A-R factor score v_166 v_168 v_165	1	-1.09943
	Total	glücklich	Total	G (glücklich Spalte)	Kombi first	not quoted	not quoted	Index_PIG_scale_1to5	2	3.08333	0.117851	0.038222
								A-R factor score V_164 v_163 v_162	2	0.680006	0	0
								A-R factor score v_166 v_168 v_165	2	-1.09943	0	0
		traurig	Total	G (glücklich Spalte)	Kombi first	not quoted	not quoted	Index_PIG_scale_1to5	2	3	0	0
								A-R factor score V_164 v_163 v_162	2	0.680006	0	0
								A-R factor score v_166 v_168 v_165	2	-1.09943	0	0
		Total	Stroh	G (glücklich Spalte)	Kombi first	not quoted	not quoted	Index_PIG_scale_1to5	2	3	0	0
								A-R factor score V_164 v_163 v_162	2	0.680006	0	0
								A-R factor score v_166 v_168 v_165	2	-1.09943	0	0
			Spalte	G (glücklich Spalte)	Kombi first	not quoted	not quoted	Index_PIG_scale_1to5	2	3.08333	0.117851	0.038222
								A-R factor score V_164 v_163 v_162	2	0.680006	0	0
								A-R factor score v_166 v_168 v_165	2	-1.09943	0	0
			Total	G (glücklich Spalte)	Kombi first	not quoted	not quoted	Index_PIG_scale_1to5	4	3.04167	0.0833333	0.0273973
								A-R factor score V_164 v_163 v_162	4	0.680006	0	0
								A-R factor score v_166 v_168 v_165	4	-1.09943	0	0
44.00	Bild E	traurig	Stroh	F (glücklich Sroh)	Kombi first	not quoted	quoted	Index_PIG_scale_1to5	1	1.33333
								A-R factor score V_164 v_163 v_162	1	0.596126
								A-R factor score v_166 v_168 v_165	1	-1.61132
	Bild F	glücklich	Stroh	F (glücklich Sroh)	Kombi first	not quoted	quoted	Index_PIG_scale_1to5	1	3
								A-R factor score V_164 v_163 v_162	1	0.596126
								A-R factor score v_166 v_168 v_165	1	-1.61132
	Bild G	glücklich	Spalte	F (glücklich Sroh)	Kombi first	not quoted	quoted	Index_PIG_scale_1to5	1	4.83333
								A-R factor score V_164 v_163 v_162	1	0.596126
								A-R factor score v_166 v_168 v_165	1	-1.61132
	Bild H	traurig	Spalte	F (glücklich Sroh)	Kombi first	not quoted	quoted	Index_PIG_scale_1to5	1	5
								A-R factor score V_164 v_163 v_162	1	0.596126
								A-R factor score v_166 v_168 v_165	1	-1.61132
	Total	glücklich	Total	F (glücklich Sroh)	Kombi first	not quoted	quoted	Index_PIG_scale_1to5	2	3.91667	1.29636	0.330986
								A-R factor score V_164 v_163 v_162	2	0.596126	0	0
								A-R factor score v_166 v_168 v_165	2	-1.61132	0	0
		traurig	Total	F (glücklich Sroh)	Kombi first	not quoted	quoted	Index_PIG_scale_1to5	2	3.16667	2.59272	0.818755
								A-R factor score V_164 v_163 v_162	2	0.596126	0	0
								A-R factor score v_166 v_168 v_165	2	-1.61132	0	0
		Total	Stroh	F (glücklich Sroh)	Kombi first	not quoted	quoted	Index_PIG_scale_1to5	2	2.16667	1.17851	0.543928
								A-R factor score V_164 v_163 v_162	2	0.596126	0	0
								A-R factor score v_166 v_168 v_165	2	-1.61132	0	0
			Spalte	F (glücklich Sroh)	Kombi first	not quoted	quoted	Index_PIG_scale_1to5	2	4.91667	0.117851	0.0239697
								A-R factor score V_164 v_163 v_162	2	0.596126	0	0
								A-R factor score v_166 v_168 v_165	2	-1.61132	0	0
			Total	F (glücklich Sroh)	Kombi first	not quoted	quoted	Index_PIG_scale_1to5	4	3.54167	1.72871	0.488105
								A-R factor score V_164 v_163 v_162	4	0.596126	0	0
								A-R factor score v_166 v_168 v_165	4	-1.61132	0	0
45.00	Bild E	traurig	Stroh	E (traurig Stroh)	Kombi first	not quoted	quoted	Index_PIG_scale_1to5	1	2
								A-R factor score V_164 v_163 v_162	1	0.414373
								A-R factor score v_166 v_168 v_165	1	-0.223612
	Bild F	glücklich	Stroh	E (traurig Stroh)	Kombi first	not quoted	quoted	Index_PIG_scale_1to5	1	2.33333
								A-R factor score V_164 v_163 v_162	1	0.414373
								A-R factor score v_166 v_168 v_165	1	-0.223612
	Bild G	glücklich	Spalte	E (traurig Stroh)	Kombi first	not quoted	quoted	Index_PIG_scale_1to5	1	2.83333
								A-R factor score V_164 v_163 v_162	1	0.414373
								A-R factor score v_166 v_168 v_165	1	-0.223612
	Bild H	traurig	Spalte	E (traurig Stroh)	Kombi first	not quoted	quoted	Index_PIG_scale_1to5	1	2.5
								A-R factor score V_164 v_163 v_162	1	0.414373
								A-R factor score v_166 v_168 v_165	1	-0.223612
	Total	glücklich	Total	E (traurig Stroh)	Kombi first	not quoted	quoted	Index_PIG_scale_1to5	2	2.58333	0.353553	0.136859
								A-R factor score V_164 v_163 v_162	2	0.414373	0	0
								A-R factor score v_166 v_168 v_165	2	-0.223612	0	0
		traurig	Total	E (traurig Stroh)	Kombi first	not quoted	quoted	Index_PIG_scale_1to5	2	2.25	0.353553	0.157135
								A-R factor score V_164 v_163 v_162	2	0.414373	0	0
								A-R factor score v_166 v_168 v_165	2	-0.223612	0	0
		Total	Stroh	E (traurig Stroh)	Kombi first	not quoted	quoted	Index_PIG_scale_1to5	2	2.16667	0.235702	0.108786
								A-R factor score V_164 v_163 v_162	2	0.414373	0	0
								A-R factor score v_166 v_168 v_165	2	-0.223612	0	0
			Spalte	E (traurig Stroh)	Kombi first	not quoted	quoted	Index_PIG_scale_1to5	2	2.66667	0.235702	0.0883883
								A-R factor score V_164 v_163 v_162	2	0.414373	0	0
								A-R factor score v_166 v_168 v_165	2	-0.223612	0	0
			Total	E (traurig Stroh)	Kombi first	not quoted	quoted	Index_PIG_scale_1to5	4	2.41667	0.346944	0.143563
								A-R factor score V_164 v_163 v_162	4	0.414373	0	0
								A-R factor score v_166 v_168 v_165	4	-0.223612	0	0
46.00	Bild E	traurig	Stroh	E (traurig Stroh)	Kombi first	not quoted	not quoted	Index_PIG_scale_1to5	1	2.16667
								A-R factor score V_164 v_163 v_162	1	-1.52454
								A-R factor score v_166 v_168 v_165	1	0.326778
	Bild F	glücklich	Stroh	E (traurig Stroh)	Kombi first	not quoted	not quoted	Index_PIG_scale_1to5	1	2
								A-R factor score V_164 v_163 v_162	1	-1.52454
								A-R factor score v_166 v_168 v_165	1	0.326778
	Bild G	glücklich	Spalte	E (traurig Stroh)	Kombi first	not quoted	not quoted	Index_PIG_scale_1to5	1	2.83333
								A-R factor score V_164 v_163 v_162	1	-1.52454
								A-R factor score v_166 v_168 v_165	1	0.326778
	Bild H	traurig	Spalte	E (traurig Stroh)	Kombi first	not quoted	not quoted	Index_PIG_scale_1to5	1	3
								A-R factor score V_164 v_163 v_162	1	-1.52454
								A-R factor score v_166 v_168 v_165	1	0.326778
	Total	glücklich	Total	E (traurig Stroh)	Kombi first	not quoted	not quoted	Index_PIG_scale_1to5	2	2.41667	0.589256	0.24383
								A-R factor score V_164 v_163 v_162	2	-1.52454	0	0
								A-R factor score v_166 v_168 v_165	2	0.326778	0	0
		traurig	Total	E (traurig Stroh)	Kombi first	not quoted	not quoted	Index_PIG_scale_1to5	2	2.58333	0.589256	0.228099
								A-R factor score V_164 v_163 v_162	2	-1.52454	0	0
								A-R factor score v_166 v_168 v_165	2	0.326778	0	0
		Total	Stroh	E (traurig Stroh)	Kombi first	not quoted	not quoted	Index_PIG_scale_1to5	2	2.08333	0.117851	0.0565685
								A-R factor score V_164 v_163 v_162	2	-1.52454	0	0
								A-R factor score v_166 v_168 v_165	2	0.326778	0	0
			Spalte	E (traurig Stroh)	Kombi first	not quoted	not quoted	Index_PIG_scale_1to5	2	2.91667	0.117851	0.0404061
								A-R factor score V_164 v_163 v_162	2	-1.52454	0	0
								A-R factor score v_166 v_168 v_165	2	0.326778	0	0
			Total	E (traurig Stroh)	Kombi first	not quoted	not quoted	Index_PIG_scale_1to5	4	2.5	0.490653	0.196261
								A-R factor score V_164 v_163 v_162	4	-1.52454	0	0
								A-R factor score v_166 v_168 v_165	4	0.326778	0	0
47.00	Bild E	traurig	Stroh	F (glücklich Sroh)	Kombi first	not quoted	quoted	Index_PIG_scale_1to5	1	1.66667
								A-R factor score V_164 v_163 v_162	1	0.843726
								A-R factor score v_166 v_168 v_165	1	0.633915
	Bild F	glücklich	Stroh	F (glücklich Sroh)	Kombi first	not quoted	quoted	Index_PIG_scale_1to5	1	1.83333
								A-R factor score V_164 v_163 v_162	1	0.843726
								A-R factor score v_166 v_168 v_165	1	0.633915
	Bild G	glücklich	Spalte	F (glücklich Sroh)	Kombi first	not quoted	quoted	Index_PIG_scale_1to5	1	2.33333
								A-R factor score V_164 v_163 v_162	1	0.843726
								A-R factor score v_166 v_168 v_165	1	0.633915
	Bild H	traurig	Spalte	F (glücklich Sroh)	Kombi first	not quoted	quoted	Index_PIG_scale_1to5	1	2.5
								A-R factor score V_164 v_163 v_162	1	0.843726
								A-R factor score v_166 v_168 v_165	1	0.633915
	Total	glücklich	Total	F (glücklich Sroh)	Kombi first	not quoted	quoted	Index_PIG_scale_1to5	2	2.08333	0.353553	0.169706
								A-R factor score V_164 v_163 v_162	2	0.843726	0	0
								A-R factor score v_166 v_168 v_165	2	0.633915	0	0
		traurig	Total	F (glücklich Sroh)	Kombi first	not quoted	quoted	Index_PIG_scale_1to5	2	2.08333	0.589256	0.282843
								A-R factor score V_164 v_163 v_162	2	0.843726	0	0
								A-R factor score v_166 v_168 v_165	2	0.633915	0	0
		Total	Stroh	F (glücklich Sroh)	Kombi first	not quoted	quoted	Index_PIG_scale_1to5	2	1.75	0.117851	0.0673435
								A-R factor score V_164 v_163 v_162	2	0.843726	0	0
								A-R factor score v_166 v_168 v_165	2	0.633915	0	0
			Spalte	F (glücklich Sroh)	Kombi first	not quoted	quoted	Index_PIG_scale_1to5	2	2.41667	0.117851	0.048766
								A-R factor score V_164 v_163 v_162	2	0.843726	0	0
								A-R factor score v_166 v_168 v_165	2	0.633915	0	0
			Total	F (glücklich Sroh)	Kombi first	not quoted	quoted	Index_PIG_scale_1to5	4	2.08333	0.396746	0.190438
								A-R factor score V_164 v_163 v_162	4	0.843726	0	0
								A-R factor score v_166 v_168 v_165	4	0.633915	0	0
48.00	Bild E	traurig	Stroh	F (glücklich Sroh)	Kombi first	not quoted	not quoted	Index_PIG_scale_1to5	1	3.16667
								A-R factor score V_164 v_163 v_162	1	-0.275081
								A-R factor score v_166 v_168 v_165	1	1.56463
	Bild F	glücklich	Stroh	F (glücklich Sroh)	Kombi first	not quoted	not quoted	Index_PIG_scale_1to5	1	3.16667
								A-R factor score V_164 v_163 v_162	1	-0.275081
								A-R factor score v_166 v_168 v_165	1	1.56463
	Bild G	glücklich	Spalte	F (glücklich Sroh)	Kombi first	not quoted	not quoted	Index_PIG_scale_1to5	1	3
								A-R factor score V_164 v_163 v_162	1	-0.275081
								A-R factor score v_166 v_168 v_165	1	1.56463
	Bild H	traurig	Spalte	F (glücklich Sroh)	Kombi first	not quoted	not quoted	Index_PIG_scale_1to5	1	4
								A-R factor score V_164 v_163 v_162	1	-0.275081
								A-R factor score v_166 v_168 v_165	1	1.56463
	Total	glücklich	Total	F (glücklich Sroh)	Kombi first	not quoted	not quoted	Index_PIG_scale_1to5	2	3.08333	0.117851	0.038222
								A-R factor score V_164 v_163 v_162	2	-0.275081	0	0
								A-R factor score v_166 v_168 v_165	2	1.56463	0	0
		traurig	Total	F (glücklich Sroh)	Kombi first	not quoted	not quoted	Index_PIG_scale_1to5	2	3.58333	0.589256	0.164443
								A-R factor score V_164 v_163 v_162	2	-0.275081	0	0
								A-R factor score v_166 v_168 v_165	2	1.56463	0	0
		Total	Stroh	F (glücklich Sroh)	Kombi first	not quoted	not quoted	Index_PIG_scale_1to5	2	3.16667	0	0
								A-R factor score V_164 v_163 v_162	2	-0.275081	0	0
								A-R factor score v_166 v_168 v_165	2	1.56463	0	0
			Spalte	F (glücklich Sroh)	Kombi first	not quoted	not quoted	Index_PIG_scale_1to5	2	3.5	0.707107	0.202031
								A-R factor score V_164 v_163 v_162	2	-0.275081	0	0
								A-R factor score v_166 v_168 v_165	2	1.56463	0	0
			Total	F (glücklich Sroh)	Kombi first	not quoted	not quoted	Index_PIG_scale_1to5	4	3.33333	0.451335	0.135401
								A-R factor score V_164 v_163 v_162	4	-0.275081	0	0
								A-R factor score v_166 v_168 v_165	4	1.56463	0	0
49.00	Bild E	traurig	Stroh	E (traurig Stroh)	Kombi first	not quoted	quoted	Index_PIG_scale_1to5	1	2.83333
								A-R factor score V_164 v_163 v_162	1	-4.41367
								A-R factor score v_166 v_168 v_165	1	-1.75669
	Bild F	glücklich	Stroh	E (traurig Stroh)	Kombi first	not quoted	quoted	Index_PIG_scale_1to5	1	1.33333
								A-R factor score V_164 v_163 v_162	1	-4.41367
								A-R factor score v_166 v_168 v_165	1	-1.75669
	Bild G	glücklich	Spalte	E (traurig Stroh)	Kombi first	not quoted	quoted	Index_PIG_scale_1to5	1	1.66667
								A-R factor score V_164 v_163 v_162	1	-4.41367
								A-R factor score v_166 v_168 v_165	1	-1.75669
	Bild H	traurig	Spalte	E (traurig Stroh)	Kombi first	not quoted	quoted	Index_PIG_scale_1to5	1	2.5
								A-R factor score V_164 v_163 v_162	1	-4.41367
								A-R factor score v_166 v_168 v_165	1	-1.75669
	Total	glücklich	Total	E (traurig Stroh)	Kombi first	not quoted	quoted	Index_PIG_scale_1to5	2	1.5	0.235702	0.157135
								A-R factor score V_164 v_163 v_162	2	-4.41367	0	0
								A-R factor score v_166 v_168 v_165	2	-1.75669	0	0
		traurig	Total	E (traurig Stroh)	Kombi first	not quoted	quoted	Index_PIG_scale_1to5	2	2.66667	0.235702	0.0883883
								A-R factor score V_164 v_163 v_162	2	-4.41367	0	0
								A-R factor score v_166 v_168 v_165	2	-1.75669	0	0
		Total	Stroh	E (traurig Stroh)	Kombi first	not quoted	quoted	Index_PIG_scale_1to5	2	2.08333	1.06066	0.509117
								A-R factor score V_164 v_163 v_162	2	-4.41367	0	0
								A-R factor score v_166 v_168 v_165	2	-1.75669	0	0
			Spalte	E (traurig Stroh)	Kombi first	not quoted	quoted	Index_PIG_scale_1to5	2	2.08333	0.589256	0.282843
								A-R factor score V_164 v_163 v_162	2	-4.41367	0	0
								A-R factor score v_166 v_168 v_165	2	-1.75669	0	0
			Total	E (traurig Stroh)	Kombi first	not quoted	quoted	Index_PIG_scale_1to5	4	2.08333	0.700529	0.336254
								A-R factor score V_164 v_163 v_162	4	-4.41367	0	0
								A-R factor score v_166 v_168 v_165	4	-1.75669	0	0
50.00	Bild E	traurig	Stroh	H (traurig Spalte)	Kombi first	not quoted	not quoted	Index_PIG_scale_1to5	1	2
								A-R factor score V_164 v_163 v_162	1	0.339433
								A-R factor score v_166 v_168 v_165	1	0.610288
	Bild F	glücklich	Stroh	H (traurig Spalte)	Kombi first	not quoted	not quoted	Index_PIG_scale_1to5	1	2
								A-R factor score V_164 v_163 v_162	1	0.339433
								A-R factor score v_166 v_168 v_165	1	0.610288
	Bild G	glücklich	Spalte	H (traurig Spalte)	Kombi first	not quoted	not quoted	Index_PIG_scale_1to5	1	2.33333
								A-R factor score V_164 v_163 v_162	1	0.339433
								A-R factor score v_166 v_168 v_165	1	0.610288
	Bild H	traurig	Spalte	H (traurig Spalte)	Kombi first	not quoted	not quoted	Index_PIG_scale_1to5	1	2.33333
								A-R factor score V_164 v_163 v_162	1	0.339433
								A-R factor score v_166 v_168 v_165	1	0.610288
	Total	glücklich	Total	H (traurig Spalte)	Kombi first	not quoted	not quoted	Index_PIG_scale_1to5	2	2.16667	0.235702	0.108786
								A-R factor score V_164 v_163 v_162	2	0.339433	0	0
								A-R factor score v_166 v_168 v_165	2	0.610288	0	0
		traurig	Total	H (traurig Spalte)	Kombi first	not quoted	not quoted	Index_PIG_scale_1to5	2	2.16667	0.235702	0.108786
								A-R factor score V_164 v_163 v_162	2	0.339433	0	0
								A-R factor score v_166 v_168 v_165	2	0.610288	0	0
		Total	Stroh	H (traurig Spalte)	Kombi first	not quoted	not quoted	Index_PIG_scale_1to5	2	2	0	0
								A-R factor score V_164 v_163 v_162	2	0.339433	0	0
								A-R factor score v_166 v_168 v_165	2	0.610288	0	0
			Spalte	H (traurig Spalte)	Kombi first	not quoted	not quoted	Index_PIG_scale_1to5	2	2.33333	0	0
								A-R factor score V_164 v_163 v_162	2	0.339433	0	0
								A-R factor score v_166 v_168 v_165	2	0.610288	0	0
			Total	H (traurig Spalte)	Kombi first	not quoted	not quoted	Index_PIG_scale_1to5	4	2.16667	0.19245	0.0888231
								A-R factor score V_164 v_163 v_162	4	0.339433	0	0
								A-R factor score v_166 v_168 v_165	4	0.610288	0	0
51.00	Bild E	traurig	Stroh	E (traurig Stroh)	Kombi first	not quoted	quoted	Index_PIG_scale_1to5	1	3.33333
								A-R factor score V_164 v_163 v_162	1	2.24375
								A-R factor score v_166 v_168 v_165	1	1.58036
	Bild F	glücklich	Stroh	E (traurig Stroh)	Kombi first	not quoted	quoted	Index_PIG_scale_1to5	1	3.66667
								A-R factor score V_164 v_163 v_162	1	2.24375
								A-R factor score v_166 v_168 v_165	1	1.58036
	Bild G	glücklich	Spalte	E (traurig Stroh)	Kombi first	not quoted	quoted	Index_PIG_scale_1to5	1	3.83333
								A-R factor score V_164 v_163 v_162	1	2.24375
								A-R factor score v_166 v_168 v_165	1	1.58036
	Bild H	traurig	Spalte	E (traurig Stroh)	Kombi first	not quoted	quoted	Index_PIG_scale_1to5	1	4.66667
								A-R factor score V_164 v_163 v_162	1	2.24375
								A-R factor score v_166 v_168 v_165	1	1.58036
	Total	glücklich	Total	E (traurig Stroh)	Kombi first	not quoted	quoted	Index_PIG_scale_1to5	2	3.75	0.117851	0.031427
								A-R factor score V_164 v_163 v_162	2	2.24375	0	0
								A-R factor score v_166 v_168 v_165	2	1.58036	0	0
		traurig	Total	E (traurig Stroh)	Kombi first	not quoted	quoted	Index_PIG_scale_1to5	2	4	0.942809	0.235702
								A-R factor score V_164 v_163 v_162	2	2.24375	0	0
								A-R factor score v_166 v_168 v_165	2	1.58036	0	0
		Total	Stroh	E (traurig Stroh)	Kombi first	not quoted	quoted	Index_PIG_scale_1to5	2	3.5	0.235702	0.0673435
								A-R factor score V_164 v_163 v_162	2	2.24375	0	0
								A-R factor score v_166 v_168 v_165	2	1.58036	0	0
			Spalte	E (traurig Stroh)	Kombi first	not quoted	quoted	Index_PIG_scale_1to5	2	4.25	0.589256	0.138648
								A-R factor score V_164 v_163 v_162	2	2.24375	0	0
								A-R factor score v_166 v_168 v_165	2	1.58036	0	0
			Total	E (traurig Stroh)	Kombi first	not quoted	quoted	Index_PIG_scale_1to5	4	3.875	0.567238	0.146384
								A-R factor score V_164 v_163 v_162	4	2.24375	0	0
								A-R factor score v_166 v_168 v_165	4	1.58036	0	0
52.00	Bild E	traurig	Stroh	F (glücklich Sroh)	Kombi first	not quoted	not quoted	Index_PIG_scale_1to5	1	5
								A-R factor score V_164 v_163 v_162	1	2.24375
								A-R factor score v_166 v_168 v_165	1	1.58036
	Bild F	glücklich	Stroh	F (glücklich Sroh)	Kombi first	not quoted	not quoted	Index_PIG_scale_1to5	1	4.16667
								A-R factor score V_164 v_163 v_162	1	2.24375
								A-R factor score v_166 v_168 v_165	1	1.58036
	Bild G	glücklich	Spalte	F (glücklich Sroh)	Kombi first	not quoted	not quoted	Index_PIG_scale_1to5	1	5
								A-R factor score V_164 v_163 v_162	1	2.24375
								A-R factor score v_166 v_168 v_165	1	1.58036
	Bild H	traurig	Spalte	F (glücklich Sroh)	Kombi first	not quoted	not quoted	Index_PIG_scale_1to5	1	4.83333
								A-R factor score V_164 v_163 v_162	1	2.24375
								A-R factor score v_166 v_168 v_165	1	1.58036
	Total	glücklich	Total	F (glücklich Sroh)	Kombi first	not quoted	not quoted	Index_PIG_scale_1to5	2	4.58333	0.589256	0.128565
								A-R factor score V_164 v_163 v_162	2	2.24375	0	0
								A-R factor score v_166 v_168 v_165	2	1.58036	0	0
		traurig	Total	F (glücklich Sroh)	Kombi first	not quoted	not quoted	Index_PIG_scale_1to5	2	4.91667	0.117851	0.0239697
								A-R factor score V_164 v_163 v_162	2	2.24375	0	0
								A-R factor score v_166 v_168 v_165	2	1.58036	0	0
		Total	Stroh	F (glücklich Sroh)	Kombi first	not quoted	not quoted	Index_PIG_scale_1to5	2	4.58333	0.589256	0.128565
								A-R factor score V_164 v_163 v_162	2	2.24375	0	0
								A-R factor score v_166 v_168 v_165	2	1.58036	0	0
			Spalte	F (glücklich Sroh)	Kombi first	not quoted	not quoted	Index_PIG_scale_1to5	2	4.91667	0.117851	0.0239697
								A-R factor score V_164 v_163 v_162	2	2.24375	0	0
								A-R factor score v_166 v_168 v_165	2	1.58036	0	0
			Total	F (glücklich Sroh)	Kombi first	not quoted	not quoted	Index_PIG_scale_1to5	4	4.75	0.396746	0.0835255
								A-R factor score V_164 v_163 v_162	4	2.24375	0	0
								A-R factor score v_166 v_168 v_165	4	1.58036	0	0
53.00	Bild E	traurig	Stroh	F (glücklich Sroh)	Kombi first	quoted	not quoted	Index_PIG_scale_1to5	1	2
								A-R factor score V_164 v_163 v_162	1	-0.343125
								A-R factor score v_166 v_168 v_165	1	-0.504849
	Bild F	glücklich	Stroh	F (glücklich Sroh)	Kombi first	quoted	not quoted	Index_PIG_scale_1to5	1	2.16667
								A-R factor score V_164 v_163 v_162	1	-0.343125
								A-R factor score v_166 v_168 v_165	1	-0.504849
	Bild G	glücklich	Spalte	F (glücklich Sroh)	Kombi first	quoted	not quoted	Index_PIG_scale_1to5	1	3.16667
								A-R factor score V_164 v_163 v_162	1	-0.343125
								A-R factor score v_166 v_168 v_165	1	-0.504849
	Bild H	traurig	Spalte	F (glücklich Sroh)	Kombi first	quoted	not quoted	Index_PIG_scale_1to5	1	2.33333
								A-R factor score V_164 v_163 v_162	1	-0.343125
								A-R factor score v_166 v_168 v_165	1	-0.504849
	Total	glücklich	Total	F (glücklich Sroh)	Kombi first	quoted	not quoted	Index_PIG_scale_1to5	2	2.66667	0.707107	0.265165
								A-R factor score V_164 v_163 v_162	2	-0.343125	0	0
								A-R factor score v_166 v_168 v_165	2	-0.504849	0	0
		traurig	Total	F (glücklich Sroh)	Kombi first	quoted	not quoted	Index_PIG_scale_1to5	2	2.16667	0.235702	0.108786
								A-R factor score V_164 v_163 v_162	2	-0.343125	0	0
								A-R factor score v_166 v_168 v_165	2	-0.504849	0	0
		Total	Stroh	F (glücklich Sroh)	Kombi first	quoted	not quoted	Index_PIG_scale_1to5	2	2.08333	0.117851	0.0565685
								A-R factor score V_164 v_163 v_162	2	-0.343125	0	0
								A-R factor score v_166 v_168 v_165	2	-0.504849	0	0
			Spalte	F (glücklich Sroh)	Kombi first	quoted	not quoted	Index_PIG_scale_1to5	2	2.75	0.589256	0.214275
								A-R factor score V_164 v_163 v_162	2	-0.343125	0	0
								A-R factor score v_166 v_168 v_165	2	-0.504849	0	0
			Total	F (glücklich Sroh)	Kombi first	quoted	not quoted	Index_PIG_scale_1to5	4	2.41667	0.518188	0.214423
								A-R factor score V_164 v_163 v_162	4	-0.343125	0	0
								A-R factor score v_166 v_168 v_165	4	-0.504849	0	0
54.00	Bild E	traurig	Stroh	E (traurig Stroh)	Kombi first	not quoted	not quoted	Index_PIG_scale_1to5	1	3.33333
								A-R factor score V_164 v_163 v_162	1	0.66417
								A-R factor score v_166 v_168 v_165	1	0.458155
	Bild F	glücklich	Stroh	E (traurig Stroh)	Kombi first	not quoted	not quoted	Index_PIG_scale_1to5	1	2.5
								A-R factor score V_164 v_163 v_162	1	0.66417
								A-R factor score v_166 v_168 v_165	1	0.458155
	Bild G	glücklich	Spalte	E (traurig Stroh)	Kombi first	not quoted	not quoted	Index_PIG_scale_1to5	1	3.16667
								A-R factor score V_164 v_163 v_162	1	0.66417
								A-R factor score v_166 v_168 v_165	1	0.458155
	Bild H	traurig	Spalte	E (traurig Stroh)	Kombi first	not quoted	not quoted	Index_PIG_scale_1to5	1	4
								A-R factor score V_164 v_163 v_162	1	0.66417
								A-R factor score v_166 v_168 v_165	1	0.458155
	Total	glücklich	Total	E (traurig Stroh)	Kombi first	not quoted	not quoted	Index_PIG_scale_1to5	2	2.83333	0.471405	0.166378
								A-R factor score V_164 v_163 v_162	2	0.66417	0	0
								A-R factor score v_166 v_168 v_165	2	0.458155	0	0
		traurig	Total	E (traurig Stroh)	Kombi first	not quoted	not quoted	Index_PIG_scale_1to5	2	3.66667	0.471405	0.128565
								A-R factor score V_164 v_163 v_162	2	0.66417	0	0
								A-R factor score v_166 v_168 v_165	2	0.458155	0	0
		Total	Stroh	E (traurig Stroh)	Kombi first	not quoted	not quoted	Index_PIG_scale_1to5	2	2.91667	0.589256	0.202031
								A-R factor score V_164 v_163 v_162	2	0.66417	0	0
								A-R factor score v_166 v_168 v_165	2	0.458155	0	0
			Spalte	E (traurig Stroh)	Kombi first	not quoted	not quoted	Index_PIG_scale_1to5	2	3.58333	0.589256	0.164443
								A-R factor score V_164 v_163 v_162	2	0.66417	0	0
								A-R factor score v_166 v_168 v_165	2	0.458155	0	0
			Total	E (traurig Stroh)	Kombi first	not quoted	not quoted	Index_PIG_scale_1to5	4	3.25	0.616141	0.189582
								A-R factor score V_164 v_163 v_162	4	0.66417	0	0
								A-R factor score v_166 v_168 v_165	4	0.458155	0	0
55.00	Bild E	traurig	Stroh	E (traurig Stroh)	Kombi first	not quoted	not quoted	Index_PIG_scale_1to5	1	1.83333
								A-R factor score V_164 v_163 v_162	1	1.49056
								A-R factor score v_166 v_168 v_165	1	0.0751362
	Bild F	glücklich	Stroh	E (traurig Stroh)	Kombi first	not quoted	not quoted	Index_PIG_scale_1to5	1	1.33333
								A-R factor score V_164 v_163 v_162	1	1.49056
								A-R factor score v_166 v_168 v_165	1	0.0751362
	Bild G	glücklich	Spalte	E (traurig Stroh)	Kombi first	not quoted	not quoted	Index_PIG_scale_1to5	1	3.33333
								A-R factor score V_164 v_163 v_162	1	1.49056
								A-R factor score v_166 v_168 v_165	1	0.0751362
	Bild H	traurig	Spalte	E (traurig Stroh)	Kombi first	not quoted	not quoted	Index_PIG_scale_1to5	1	4.33333
								A-R factor score V_164 v_163 v_162	1	1.49056
								A-R factor score v_166 v_168 v_165	1	0.0751362
	Total	glücklich	Total	E (traurig Stroh)	Kombi first	not quoted	not quoted	Index_PIG_scale_1to5	2	2.33333	1.41421	0.606092
								A-R factor score V_164 v_163 v_162	2	1.49056	0	0
								A-R factor score v_166 v_168 v_165	2	0.0751362	0	0
		traurig	Total	E (traurig Stroh)	Kombi first	not quoted	not quoted	Index_PIG_scale_1to5	2	3.08333	1.76777	0.57333
								A-R factor score V_164 v_163 v_162	2	1.49056	0	0
								A-R factor score v_166 v_168 v_165	2	0.0751362	0	0
		Total	Stroh	E (traurig Stroh)	Kombi first	not quoted	not quoted	Index_PIG_scale_1to5	2	1.58333	0.353553	0.223297
								A-R factor score V_164 v_163 v_162	2	1.49056	0	0
								A-R factor score v_166 v_168 v_165	2	0.0751362	0	0
			Spalte	E (traurig Stroh)	Kombi first	not quoted	not quoted	Index_PIG_scale_1to5	2	3.83333	0.707107	0.184463
								A-R factor score V_164 v_163 v_162	2	1.49056	0	0
								A-R factor score v_166 v_168 v_165	2	0.0751362	0	0
			Total	E (traurig Stroh)	Kombi first	not quoted	not quoted	Index_PIG_scale_1to5	4	2.70833	1.37689	0.508391
								A-R factor score V_164 v_163 v_162	4	1.49056	0	0
								A-R factor score v_166 v_168 v_165	4	0.0751362	0	0
56.00	Bild E	traurig	Stroh	F (glücklich Sroh)	Kombi first	not quoted	quoted	Index_PIG_scale_1to5	1	2.66667
								A-R factor score V_164 v_163 v_162	1	-0.803977
								A-R factor score v_166 v_168 v_165	1	-0.502707
	Bild F	glücklich	Stroh	F (glücklich Sroh)	Kombi first	not quoted	quoted	Index_PIG_scale_1to5	1	2
								A-R factor score V_164 v_163 v_162	1	-0.803977
								A-R factor score v_166 v_168 v_165	1	-0.502707
	Bild G	glücklich	Spalte	F (glücklich Sroh)	Kombi first	not quoted	quoted	Index_PIG_scale_1to5	1	2.83333
								A-R factor score V_164 v_163 v_162	1	-0.803977
								A-R factor score v_166 v_168 v_165	1	-0.502707
	Bild H	traurig	Spalte	F (glücklich Sroh)	Kombi first	not quoted	quoted	Index_PIG_scale_1to5	1	2.66667
								A-R factor score V_164 v_163 v_162	1	-0.803977
								A-R factor score v_166 v_168 v_165	1	-0.502707
	Total	glücklich	Total	F (glücklich Sroh)	Kombi first	not quoted	quoted	Index_PIG_scale_1to5	2	2.41667	0.589256	0.24383
								A-R factor score V_164 v_163 v_162	2	-0.803977	0	0
								A-R factor score v_166 v_168 v_165	2	-0.502707	0	0
		traurig	Total	F (glücklich Sroh)	Kombi first	not quoted	quoted	Index_PIG_scale_1to5	2	2.66667	0	0
								A-R factor score V_164 v_163 v_162	2	-0.803977	0	0
								A-R factor score v_166 v_168 v_165	2	-0.502707	0	0
		Total	Stroh	F (glücklich Sroh)	Kombi first	not quoted	quoted	Index_PIG_scale_1to5	2	2.33333	0.471405	0.202031
								A-R factor score V_164 v_163 v_162	2	-0.803977	0	0
								A-R factor score v_166 v_168 v_165	2	-0.502707	0	0
			Spalte	F (glücklich Sroh)	Kombi first	not quoted	quoted	Index_PIG_scale_1to5	2	2.75	0.117851	0.042855
								A-R factor score V_164 v_163 v_162	2	-0.803977	0	0
								A-R factor score v_166 v_168 v_165	2	-0.502707	0	0
			Total	F (glücklich Sroh)	Kombi first	not quoted	quoted	Index_PIG_scale_1to5	4	2.54167	0.369559	0.1454
								A-R factor score V_164 v_163 v_162	4	-0.803977	0	0
								A-R factor score v_166 v_168 v_165	4	-0.502707	0	0
57.00	Bild E	traurig	Stroh	H (traurig Spalte)	Kombi first	not quoted	not quoted	Index_PIG_scale_1to5	1	1.33333
								A-R factor score V_164 v_163 v_162	1	-0.134663
								A-R factor score v_166 v_168 v_165	1	0.490631
	Bild F	glücklich	Stroh	H (traurig Spalte)	Kombi first	not quoted	not quoted	Index_PIG_scale_1to5	1	3
								A-R factor score V_164 v_163 v_162	1	-0.134663
								A-R factor score v_166 v_168 v_165	1	0.490631
	Bild G	glücklich	Spalte	H (traurig Spalte)	Kombi first	not quoted	not quoted	Index_PIG_scale_1to5	1	3
								A-R factor score V_164 v_163 v_162	1	-0.134663
								A-R factor score v_166 v_168 v_165	1	0.490631
	Bild H	traurig	Spalte	H (traurig Spalte)	Kombi first	not quoted	not quoted	Index_PIG_scale_1to5	1	3
								A-R factor score V_164 v_163 v_162	1	-0.134663
								A-R factor score v_166 v_168 v_165	1	0.490631
	Total	glücklich	Total	H (traurig Spalte)	Kombi first	not quoted	not quoted	Index_PIG_scale_1to5	2	3	0	0
								A-R factor score V_164 v_163 v_162	2	-0.134663	0	0
								A-R factor score v_166 v_168 v_165	2	0.490631	0	0
		traurig	Total	H (traurig Spalte)	Kombi first	not quoted	not quoted	Index_PIG_scale_1to5	2	2.16667	1.17851	0.543928
								A-R factor score V_164 v_163 v_162	2	-0.134663	0	0
								A-R factor score v_166 v_168 v_165	2	0.490631	0	0
		Total	Stroh	H (traurig Spalte)	Kombi first	not quoted	not quoted	Index_PIG_scale_1to5	2	2.16667	1.17851	0.543928
								A-R factor score V_164 v_163 v_162	2	-0.134663	0	0
								A-R factor score v_166 v_168 v_165	2	0.490631	0	0
			Spalte	H (traurig Spalte)	Kombi first	not quoted	not quoted	Index_PIG_scale_1to5	2	3	0	0
								A-R factor score V_164 v_163 v_162	2	-0.134663	0	0
								A-R factor score v_166 v_168 v_165	2	0.490631	0	0
			Total	H (traurig Spalte)	Kombi first	not quoted	not quoted	Index_PIG_scale_1to5	4	2.58333	0.833333	0.322581
								A-R factor score V_164 v_163 v_162	4	-0.134663	0	0
								A-R factor score v_166 v_168 v_165	4	0.490631	0	0
58.00	Bild E	traurig	Stroh	E (traurig Stroh)	Kombi first	not quoted	quoted	Index_PIG_scale_1to5	1	1.33333
								A-R factor score V_164 v_163 v_162	1	1.09149
								A-R factor score v_166 v_168 v_165	1	-1.07886
	Bild F	glücklich	Stroh	E (traurig Stroh)	Kombi first	not quoted	quoted	Index_PIG_scale_1to5	1	1.16667
								A-R factor score V_164 v_163 v_162	1	1.09149
								A-R factor score v_166 v_168 v_165	1	-1.07886
	Bild G	glücklich	Spalte	E (traurig Stroh)	Kombi first	not quoted	quoted	Index_PIG_scale_1to5	1	2.83333
								A-R factor score V_164 v_163 v_162	1	1.09149
								A-R factor score v_166 v_168 v_165	1	-1.07886
	Bild H	traurig	Spalte	E (traurig Stroh)	Kombi first	not quoted	quoted	Index_PIG_scale_1to5	1	4.66667
								A-R factor score V_164 v_163 v_162	1	1.09149
								A-R factor score v_166 v_168 v_165	1	-1.07886
	Total	glücklich	Total	E (traurig Stroh)	Kombi first	not quoted	quoted	Index_PIG_scale_1to5	2	2	1.17851	0.589256
								A-R factor score V_164 v_163 v_162	2	1.09149	0	0
								A-R factor score v_166 v_168 v_165	2	-1.07886	0	0
		traurig	Total	E (traurig Stroh)	Kombi first	not quoted	quoted	Index_PIG_scale_1to5	2	3	2.35702	0.785674
								A-R factor score V_164 v_163 v_162	2	1.09149	0	0
								A-R factor score v_166 v_168 v_165	2	-1.07886	0	0
		Total	Stroh	E (traurig Stroh)	Kombi first	not quoted	quoted	Index_PIG_scale_1to5	2	1.25	0.117851	0.0942809
								A-R factor score V_164 v_163 v_162	2	1.09149	0	0
								A-R factor score v_166 v_168 v_165	2	-1.07886	0	0
			Spalte	E (traurig Stroh)	Kombi first	not quoted	quoted	Index_PIG_scale_1to5	2	3.75	1.29636	0.345697
								A-R factor score V_164 v_163 v_162	2	1.09149	0	0
								A-R factor score v_166 v_168 v_165	2	-1.07886	0	0
			Total	E (traurig Stroh)	Kombi first	not quoted	quoted	Index_PIG_scale_1to5	4	2.5	1.62731	0.650925
								A-R factor score V_164 v_163 v_162	4	1.09149	0	0
								A-R factor score v_166 v_168 v_165	4	-1.07886	0	0
59.00	Bild E	traurig	Stroh	G (glücklich Spalte)	Kombi first	not quoted	quoted	Index_PIG_scale_1to5	1	3
								A-R factor score V_164 v_163 v_162	1	0.118543
								A-R factor score v_166 v_168 v_165	1	0.748241
	Bild F	glücklich	Stroh	G (glücklich Spalte)	Kombi first	not quoted	quoted	Index_PIG_scale_1to5	1	2
								A-R factor score V_164 v_163 v_162	1	0.118543
								A-R factor score v_166 v_168 v_165	1	0.748241
	Bild G	glücklich	Spalte	G (glücklich Spalte)	Kombi first	not quoted	quoted	Index_PIG_scale_1to5	1	3.16667
								A-R factor score V_164 v_163 v_162	1	0.118543
								A-R factor score v_166 v_168 v_165	1	0.748241
	Bild H	traurig	Spalte	G (glücklich Spalte)	Kombi first	not quoted	quoted	Index_PIG_scale_1to5	1	3.33333
								A-R factor score V_164 v_163 v_162	1	0.118543
								A-R factor score v_166 v_168 v_165	1	0.748241
	Total	glücklich	Total	G (glücklich Spalte)	Kombi first	not quoted	quoted	Index_PIG_scale_1to5	2	2.58333	0.824958	0.319339
								A-R factor score V_164 v_163 v_162	2	0.118543	0	0
								A-R factor score v_166 v_168 v_165	2	0.748241	0	0
		traurig	Total	G (glücklich Spalte)	Kombi first	not quoted	quoted	Index_PIG_scale_1to5	2	3.16667	0.235702	0.0744323
								A-R factor score V_164 v_163 v_162	2	0.118543	0	0
								A-R factor score v_166 v_168 v_165	2	0.748241	0	0
		Total	Stroh	G (glücklich Spalte)	Kombi first	not quoted	quoted	Index_PIG_scale_1to5	2	2.5	0.707107	0.282843
								A-R factor score V_164 v_163 v_162	2	0.118543	0	0
								A-R factor score v_166 v_168 v_165	2	0.748241	0	0
			Spalte	G (glücklich Spalte)	Kombi first	not quoted	quoted	Index_PIG_scale_1to5	2	3.25	0.117851	0.0362619
								A-R factor score V_164 v_163 v_162	2	0.118543	0	0
								A-R factor score v_166 v_168 v_165	2	0.748241	0	0
			Total	G (glücklich Spalte)	Kombi first	not quoted	quoted	Index_PIG_scale_1to5	4	2.875	0.598996	0.208346
								A-R factor score V_164 v_163 v_162	4	0.118543	0	0
								A-R factor score v_166 v_168 v_165	4	0.748241	0	0
60.00	Bild E	traurig	Stroh	F (glücklich Sroh)	Kombi first	not quoted	quoted	Index_PIG_scale_1to5	1	2.16667
								A-R factor score V_164 v_163 v_162	1	1.07022
								A-R factor score v_166 v_168 v_165	1	-1.49167
	Bild F	glücklich	Stroh	F (glücklich Sroh)	Kombi first	not quoted	quoted	Index_PIG_scale_1to5	1	2.33333
								A-R factor score V_164 v_163 v_162	1	1.07022
								A-R factor score v_166 v_168 v_165	1	-1.49167
	Bild G	glücklich	Spalte	F (glücklich Sroh)	Kombi first	not quoted	quoted	Index_PIG_scale_1to5	1	3.83333
								A-R factor score V_164 v_163 v_162	1	1.07022
								A-R factor score v_166 v_168 v_165	1	-1.49167
	Bild H	traurig	Spalte	F (glücklich Sroh)	Kombi first	not quoted	quoted	Index_PIG_scale_1to5	1	4
								A-R factor score V_164 v_163 v_162	1	1.07022
								A-R factor score v_166 v_168 v_165	1	-1.49167
	Total	glücklich	Total	F (glücklich Sroh)	Kombi first	not quoted	quoted	Index_PIG_scale_1to5	2	3.08333	1.06066	0.343998
								A-R factor score V_164 v_163 v_162	2	1.07022	0	0
								A-R factor score v_166 v_168 v_165	2	-1.49167	0	0
		traurig	Total	F (glücklich Sroh)	Kombi first	not quoted	quoted	Index_PIG_scale_1to5	2	3.08333	1.29636	0.420442
								A-R factor score V_164 v_163 v_162	2	1.07022	0	0
								A-R factor score v_166 v_168 v_165	2	-1.49167	0	0
		Total	Stroh	F (glücklich Sroh)	Kombi first	not quoted	quoted	Index_PIG_scale_1to5	2	2.25	0.117851	0.0523783
								A-R factor score V_164 v_163 v_162	2	1.07022	0	0
								A-R factor score v_166 v_168 v_165	2	-1.49167	0	0
			Spalte	F (glücklich Sroh)	Kombi first	not quoted	quoted	Index_PIG_scale_1to5	2	3.91667	0.117851	0.0300897
								A-R factor score V_164 v_163 v_162	2	1.07022	0	0
								A-R factor score v_166 v_168 v_165	2	-1.49167	0	0
			Total	F (glücklich Sroh)	Kombi first	not quoted	quoted	Index_PIG_scale_1to5	4	3.08333	0.96705	0.313638
								A-R factor score V_164 v_163 v_162	4	1.07022	0	0
								A-R factor score v_166 v_168 v_165	4	-1.49167	0	0
61.00	Bild E	traurig	Stroh	G (glücklich Spalte)	Kombi first	not quoted	quoted	Index_PIG_scale_1to5	1	2.33333
								A-R factor score V_164 v_163 v_162	1	-1.22668
								A-R factor score v_166 v_168 v_165	1	1.74947
	Bild F	glücklich	Stroh	G (glücklich Spalte)	Kombi first	not quoted	quoted	Index_PIG_scale_1to5	1	2.16667
								A-R factor score V_164 v_163 v_162	1	-1.22668
								A-R factor score v_166 v_168 v_165	1	1.74947
	Bild G	glücklich	Spalte	G (glücklich Spalte)	Kombi first	not quoted	quoted	Index_PIG_scale_1to5	1	2.66667
								A-R factor score V_164 v_163 v_162	1	-1.22668
								A-R factor score v_166 v_168 v_165	1	1.74947
	Bild H	traurig	Spalte	G (glücklich Spalte)	Kombi first	not quoted	quoted	Index_PIG_scale_1to5	1	2.5
								A-R factor score V_164 v_163 v_162	1	-1.22668
								A-R factor score v_166 v_168 v_165	1	1.74947
	Total	glücklich	Total	G (glücklich Spalte)	Kombi first	not quoted	quoted	Index_PIG_scale_1to5	2	2.41667	0.353553	0.146298
								A-R factor score V_164 v_163 v_162	2	-1.22668	0	0
								A-R factor score v_166 v_168 v_165	2	1.74947	0	0
		traurig	Total	G (glücklich Spalte)	Kombi first	not quoted	quoted	Index_PIG_scale_1to5	2	2.41667	0.117851	0.048766
								A-R factor score V_164 v_163 v_162	2	-1.22668	0	0
								A-R factor score v_166 v_168 v_165	2	1.74947	0	0
		Total	Stroh	G (glücklich Spalte)	Kombi first	not quoted	quoted	Index_PIG_scale_1to5	2	2.25	0.117851	0.0523783
								A-R factor score V_164 v_163 v_162	2	-1.22668	0	0
								A-R factor score v_166 v_168 v_165	2	1.74947	0	0
			Spalte	G (glücklich Spalte)	Kombi first	not quoted	quoted	Index_PIG_scale_1to5	2	2.58333	0.117851	0.0456198
								A-R factor score V_164 v_163 v_162	2	-1.22668	0	0
								A-R factor score v_166 v_168 v_165	2	1.74947	0	0
			Total	G (glücklich Spalte)	Kombi first	not quoted	quoted	Index_PIG_scale_1to5	4	2.41667	0.215166	0.0890341
								A-R factor score V_164 v_163 v_162	4	-1.22668	0	0
								A-R factor score v_166 v_168 v_165	4	1.74947	0	0
62.00	Bild E	traurig	Stroh	F (glücklich Sroh)	Kombi first	quoted	not quoted	Index_PIG_scale_1to5	1	3.66667
								A-R factor score V_164 v_163 v_162	1	1.54091
								A-R factor score v_166 v_168 v_165	1	-0.947852
	Bild F	glücklich	Stroh	F (glücklich Sroh)	Kombi first	quoted	not quoted	Index_PIG_scale_1to5	1	2.83333
								A-R factor score V_164 v_163 v_162	1	1.54091
								A-R factor score v_166 v_168 v_165	1	-0.947852
	Bild G	glücklich	Spalte	F (glücklich Sroh)	Kombi first	quoted	not quoted	Index_PIG_scale_1to5	1	3.83333
								A-R factor score V_164 v_163 v_162	1	1.54091
								A-R factor score v_166 v_168 v_165	1	-0.947852
	Bild H	traurig	Spalte	F (glücklich Sroh)	Kombi first	quoted	not quoted	Index_PIG_scale_1to5	1	5
								A-R factor score V_164 v_163 v_162	1	1.54091
								A-R factor score v_166 v_168 v_165	1	-0.947852
	Total	glücklich	Total	F (glücklich Sroh)	Kombi first	quoted	not quoted	Index_PIG_scale_1to5	2	3.33333	0.707107	0.212132
								A-R factor score V_164 v_163 v_162	2	1.54091	0	0
								A-R factor score v_166 v_168 v_165	2	-0.947852	0	0
		traurig	Total	F (glücklich Sroh)	Kombi first	quoted	not quoted	Index_PIG_scale_1to5	2	4.33333	0.942809	0.217571
								A-R factor score V_164 v_163 v_162	2	1.54091	0	0
								A-R factor score v_166 v_168 v_165	2	-0.947852	0	0
		Total	Stroh	F (glücklich Sroh)	Kombi first	quoted	not quoted	Index_PIG_scale_1to5	2	3.25	0.589256	0.181309
								A-R factor score V_164 v_163 v_162	2	1.54091	0	0
								A-R factor score v_166 v_168 v_165	2	-0.947852	0	0
			Spalte	F (glücklich Sroh)	Kombi first	quoted	not quoted	Index_PIG_scale_1to5	2	4.41667	0.824958	0.186783
								A-R factor score V_164 v_163 v_162	2	1.54091	0	0
								A-R factor score v_166 v_168 v_165	2	-0.947852	0	0
			Total	F (glücklich Sroh)	Kombi first	quoted	not quoted	Index_PIG_scale_1to5	4	3.83333	0.892354	0.232788
								A-R factor score V_164 v_163 v_162	4	1.54091	0	0
								A-R factor score v_166 v_168 v_165	4	-0.947852	0	0
63.00	Bild E	traurig	Stroh	H (traurig Spalte)	Kombi first	not quoted	quoted	Index_PIG_scale_1to5	1	3.5
								A-R factor score V_164 v_163 v_162	1	0.339433
								A-R factor score v_166 v_168 v_165	1	0.610288
	Bild F	glücklich	Stroh	H (traurig Spalte)	Kombi first	not quoted	quoted	Index_PIG_scale_1to5	1	2.16667
								A-R factor score V_164 v_163 v_162	1	0.339433
								A-R factor score v_166 v_168 v_165	1	0.610288
	Bild G	glücklich	Spalte	H (traurig Spalte)	Kombi first	not quoted	quoted	Index_PIG_scale_1to5	1	2
								A-R factor score V_164 v_163 v_162	1	0.339433
								A-R factor score v_166 v_168 v_165	1	0.610288
	Bild H	traurig	Spalte	H (traurig Spalte)	Kombi first	not quoted	quoted	Index_PIG_scale_1to5	1	3
								A-R factor score V_164 v_163 v_162	1	0.339433
								A-R factor score v_166 v_168 v_165	1	0.610288
	Total	glücklich	Total	H (traurig Spalte)	Kombi first	not quoted	quoted	Index_PIG_scale_1to5	2	2.08333	0.117851	0.0565685
								A-R factor score V_164 v_163 v_162	2	0.339433	0	0
								A-R factor score v_166 v_168 v_165	2	0.610288	0	0
		traurig	Total	H (traurig Spalte)	Kombi first	not quoted	quoted	Index_PIG_scale_1to5	2	3.25	0.353553	0.108786
								A-R factor score V_164 v_163 v_162	2	0.339433	0	0
								A-R factor score v_166 v_168 v_165	2	0.610288	0	0
		Total	Stroh	H (traurig Spalte)	Kombi first	not quoted	quoted	Index_PIG_scale_1to5	2	2.83333	0.942809	0.332756
								A-R factor score V_164 v_163 v_162	2	0.339433	0	0
								A-R factor score v_166 v_168 v_165	2	0.610288	0	0
			Spalte	H (traurig Spalte)	Kombi first	not quoted	quoted	Index_PIG_scale_1to5	2	2.5	0.707107	0.282843
								A-R factor score V_164 v_163 v_162	2	0.339433	0	0
								A-R factor score v_166 v_168 v_165	2	0.610288	0	0
			Total	H (traurig Spalte)	Kombi first	not quoted	quoted	Index_PIG_scale_1to5	4	2.66667	0.707107	0.265165
								A-R factor score V_164 v_163 v_162	4	0.339433	0	0
								A-R factor score v_166 v_168 v_165	4	0.610288	0	0
64.00	Bild E	traurig	Stroh	F (glücklich Sroh)	Kombi first	not quoted	quoted	Index_PIG_scale_1to5	1	3.16667
								A-R factor score V_164 v_163 v_162	1	0.485999
								A-R factor score v_166 v_168 v_165	1	-0.833799
	Bild F	glücklich	Stroh	F (glücklich Sroh)	Kombi first	not quoted	quoted	Index_PIG_scale_1to5	1	3
								A-R factor score V_164 v_163 v_162	1	0.485999
								A-R factor score v_166 v_168 v_165	1	-0.833799
	Bild G	glücklich	Spalte	F (glücklich Sroh)	Kombi first	not quoted	quoted	Index_PIG_scale_1to5	1	3
								A-R factor score V_164 v_163 v_162	1	0.485999
								A-R factor score v_166 v_168 v_165	1	-0.833799
	Bild H	traurig	Spalte	F (glücklich Sroh)	Kombi first	not quoted	quoted	Index_PIG_scale_1to5	1	3
								A-R factor score V_164 v_163 v_162	1	0.485999
								A-R factor score v_166 v_168 v_165	1	-0.833799
	Total	glücklich	Total	F (glücklich Sroh)	Kombi first	not quoted	quoted	Index_PIG_scale_1to5	2	3	0	0
								A-R factor score V_164 v_163 v_162	2	0.485999	0	0
								A-R factor score v_166 v_168 v_165	2	-0.833799	0	0
		traurig	Total	F (glücklich Sroh)	Kombi first	not quoted	quoted	Index_PIG_scale_1to5	2	3.08333	0.117851	0.038222
								A-R factor score V_164 v_163 v_162	2	0.485999	0	0
								A-R factor score v_166 v_168 v_165	2	-0.833799	0	0
		Total	Stroh	F (glücklich Sroh)	Kombi first	not quoted	quoted	Index_PIG_scale_1to5	2	3.08333	0.117851	0.038222
								A-R factor score V_164 v_163 v_162	2	0.485999	0	0
								A-R factor score v_166 v_168 v_165	2	-0.833799	0	0
			Spalte	F (glücklich Sroh)	Kombi first	not quoted	quoted	Index_PIG_scale_1to5	2	3	0	0
								A-R factor score V_164 v_163 v_162	2	0.485999	0	0
								A-R factor score v_166 v_168 v_165	2	-0.833799	0	0
			Total	F (glücklich Sroh)	Kombi first	not quoted	quoted	Index_PIG_scale_1to5	4	3.04167	0.0833333	0.0273973
								A-R factor score V_164 v_163 v_162	4	0.485999	0	0
								A-R factor score v_166 v_168 v_165	4	-0.833799	0	0
65.00	Bild E	traurig	Stroh	E (traurig Stroh)	Kombi first	not quoted	not quoted	Index_PIG_scale_1to5	1	3.33333
								A-R factor score V_164 v_163 v_162	1	-0.208987
								A-R factor score v_166 v_168 v_165	1	-0.815504
	Bild F	glücklich	Stroh	E (traurig Stroh)	Kombi first	not quoted	not quoted	Index_PIG_scale_1to5	1	1.33333
								A-R factor score V_164 v_163 v_162	1	-0.208987
								A-R factor score v_166 v_168 v_165	1	-0.815504
	Bild G	glücklich	Spalte	E (traurig Stroh)	Kombi first	not quoted	not quoted	Index_PIG_scale_1to5	1	2.83333
								A-R factor score V_164 v_163 v_162	1	-0.208987
								A-R factor score v_166 v_168 v_165	1	-0.815504
	Bild H	traurig	Spalte	E (traurig Stroh)	Kombi first	not quoted	not quoted	Index_PIG_scale_1to5	1	3.83333
								A-R factor score V_164 v_163 v_162	1	-0.208987
								A-R factor score v_166 v_168 v_165	1	-0.815504
	Total	glücklich	Total	E (traurig Stroh)	Kombi first	not quoted	not quoted	Index_PIG_scale_1to5	2	2.08333	1.06066	0.509117
								A-R factor score V_164 v_163 v_162	2	-0.208987	0	0
								A-R factor score v_166 v_168 v_165	2	-0.815504	0	0
		traurig	Total	E (traurig Stroh)	Kombi first	not quoted	not quoted	Index_PIG_scale_1to5	2	3.58333	0.353553	0.0986661
								A-R factor score V_164 v_163 v_162	2	-0.208987	0	0
								A-R factor score v_166 v_168 v_165	2	-0.815504	0	0
		Total	Stroh	E (traurig Stroh)	Kombi first	not quoted	not quoted	Index_PIG_scale_1to5	2	2.33333	1.41421	0.606092
								A-R factor score V_164 v_163 v_162	2	-0.208987	0	0
								A-R factor score v_166 v_168 v_165	2	-0.815504	0	0
			Spalte	E (traurig Stroh)	Kombi first	not quoted	not quoted	Index_PIG_scale_1to5	2	3.33333	0.707107	0.212132
								A-R factor score V_164 v_163 v_162	2	-0.208987	0	0
								A-R factor score v_166 v_168 v_165	2	-0.815504	0	0
			Total	E (traurig Stroh)	Kombi first	not quoted	not quoted	Index_PIG_scale_1to5	4	2.83333	1.08012	0.38122
								A-R factor score V_164 v_163 v_162	4	-0.208987	0	0
								A-R factor score v_166 v_168 v_165	4	-0.815504	0	0
66.00	Bild E	traurig	Stroh	G (glücklich Spalte)	Kombi first	not quoted	quoted	Index_PIG_scale_1to5	1	3.66667
								A-R factor score V_164 v_163 v_162	1	0.181229
								A-R factor score v_166 v_168 v_165	1	-1.20774
	Bild F	glücklich	Stroh	G (glücklich Spalte)	Kombi first	not quoted	quoted	Index_PIG_scale_1to5	1	2.83333
								A-R factor score V_164 v_163 v_162	1	0.181229
								A-R factor score v_166 v_168 v_165	1	-1.20774
	Bild G	glücklich	Spalte	G (glücklich Spalte)	Kombi first	not quoted	quoted	Index_PIG_scale_1to5	1	3.33333
								A-R factor score V_164 v_163 v_162	1	0.181229
								A-R factor score v_166 v_168 v_165	1	-1.20774
	Bild H	traurig	Spalte	G (glücklich Spalte)	Kombi first	not quoted	quoted	Index_PIG_scale_1to5	1	4
								A-R factor score V_164 v_163 v_162	1	0.181229
								A-R factor score v_166 v_168 v_165	1	-1.20774
	Total	glücklich	Total	G (glücklich Spalte)	Kombi first	not quoted	quoted	Index_PIG_scale_1to5	2	3.08333	0.353553	0.114666
								A-R factor score V_164 v_163 v_162	2	0.181229	0	0
								A-R factor score v_166 v_168 v_165	2	-1.20774	0	0
		traurig	Total	G (glücklich Spalte)	Kombi first	not quoted	quoted	Index_PIG_scale_1to5	2	3.83333	0.235702	0.0614875
								A-R factor score V_164 v_163 v_162	2	0.181229	0	0
								A-R factor score v_166 v_168 v_165	2	-1.20774	0	0
		Total	Stroh	G (glücklich Spalte)	Kombi first	not quoted	quoted	Index_PIG_scale_1to5	2	3.25	0.589256	0.181309
								A-R factor score V_164 v_163 v_162	2	0.181229	0	0
								A-R factor score v_166 v_168 v_165	2	-1.20774	0	0
			Spalte	G (glücklich Spalte)	Kombi first	not quoted	quoted	Index_PIG_scale_1to5	2	3.66667	0.471405	0.128565
								A-R factor score V_164 v_163 v_162	2	0.181229	0	0
								A-R factor score v_166 v_168 v_165	2	-1.20774	0	0
			Total	G (glücklich Spalte)	Kombi first	not quoted	quoted	Index_PIG_scale_1to5	4	3.45833	0.49768	0.143907
								A-R factor score V_164 v_163 v_162	4	0.181229	0	0
								A-R factor score v_166 v_168 v_165	4	-1.20774	0	0
67.00	Bild E	traurig	Stroh	H (traurig Spalte)	Kombi first	quoted	not quoted	Index_PIG_scale_1to5	1	3.83333
								A-R factor score V_164 v_163 v_162	1	-0.751875
								A-R factor score v_166 v_168 v_165	1	-0.471349
	Bild F	glücklich	Stroh	H (traurig Spalte)	Kombi first	quoted	not quoted	Index_PIG_scale_1to5	1	3
								A-R factor score V_164 v_163 v_162	1	-0.751875
								A-R factor score v_166 v_168 v_165	1	-0.471349
	Bild G	glücklich	Spalte	H (traurig Spalte)	Kombi first	quoted	not quoted	Index_PIG_scale_1to5	1	3
								A-R factor score V_164 v_163 v_162	1	-0.751875
								A-R factor score v_166 v_168 v_165	1	-0.471349
	Bild H	traurig	Spalte	H (traurig Spalte)	Kombi first	quoted	not quoted	Index_PIG_scale_1to5	1	3.66667
								A-R factor score V_164 v_163 v_162	1	-0.751875
								A-R factor score v_166 v_168 v_165	1	-0.471349
	Total	glücklich	Total	H (traurig Spalte)	Kombi first	quoted	not quoted	Index_PIG_scale_1to5	2	3	0	0
								A-R factor score V_164 v_163 v_162	2	-0.751875	0	0
								A-R factor score v_166 v_168 v_165	2	-0.471349	0	0
		traurig	Total	H (traurig Spalte)	Kombi first	quoted	not quoted	Index_PIG_scale_1to5	2	3.75	0.117851	0.031427
								A-R factor score V_164 v_163 v_162	2	-0.751875	0	0
								A-R factor score v_166 v_168 v_165	2	-0.471349	0	0
		Total	Stroh	H (traurig Spalte)	Kombi first	quoted	not quoted	Index_PIG_scale_1to5	2	3.41667	0.589256	0.172465
								A-R factor score V_164 v_163 v_162	2	-0.751875	0	0
								A-R factor score v_166 v_168 v_165	2	-0.471349	0	0
			Spalte	H (traurig Spalte)	Kombi first	quoted	not quoted	Index_PIG_scale_1to5	2	3.33333	0.471405	0.141421
								A-R factor score V_164 v_163 v_162	2	-0.751875	0	0
								A-R factor score v_166 v_168 v_165	2	-0.471349	0	0
			Total	H (traurig Spalte)	Kombi first	quoted	not quoted	Index_PIG_scale_1to5	4	3.375	0.438326	0.129874
								A-R factor score V_164 v_163 v_162	4	-0.751875	0	0
								A-R factor score v_166 v_168 v_165	4	-0.471349	0	0
68.00	Bild E	traurig	Stroh	F (glücklich Sroh)	Kombi first	not quoted	not quoted	Index_PIG_scale_1to5	1	3.66667
								A-R factor score V_164 v_163 v_162	1	1.64194
								A-R factor score v_166 v_168 v_165	1	2.74147
	Bild F	glücklich	Stroh	F (glücklich Sroh)	Kombi first	not quoted	not quoted	Index_PIG_scale_1to5	1	3.33333
								A-R factor score V_164 v_163 v_162	1	1.64194
								A-R factor score v_166 v_168 v_165	1	2.74147
	Bild G	glücklich	Spalte	F (glücklich Sroh)	Kombi first	not quoted	not quoted	Index_PIG_scale_1to5	1	2.83333
								A-R factor score V_164 v_163 v_162	1	1.64194
								A-R factor score v_166 v_168 v_165	1	2.74147
	Bild H	traurig	Spalte	F (glücklich Sroh)	Kombi first	not quoted	not quoted	Index_PIG_scale_1to5	1	3.16667
								A-R factor score V_164 v_163 v_162	1	1.64194
								A-R factor score v_166 v_168 v_165	1	2.74147
	Total	glücklich	Total	F (glücklich Sroh)	Kombi first	not quoted	not quoted	Index_PIG_scale_1to5	2	3.08333	0.353553	0.114666
								A-R factor score V_164 v_163 v_162	2	1.64194	0	0
								A-R factor score v_166 v_168 v_165	2	2.74147	0	0
		traurig	Total	F (glücklich Sroh)	Kombi first	not quoted	not quoted	Index_PIG_scale_1to5	2	3.41667	0.353553	0.103479
								A-R factor score V_164 v_163 v_162	2	1.64194	0	0
								A-R factor score v_166 v_168 v_165	2	2.74147	0	0
		Total	Stroh	F (glücklich Sroh)	Kombi first	not quoted	not quoted	Index_PIG_scale_1to5	2	3.5	0.235702	0.0673435
								A-R factor score V_164 v_163 v_162	2	1.64194	0	0
								A-R factor score v_166 v_168 v_165	2	2.74147	0	0
			Spalte	F (glücklich Sroh)	Kombi first	not quoted	not quoted	Index_PIG_scale_1to5	2	3	0.235702	0.0785674
								A-R factor score V_164 v_163 v_162	2	1.64194	0	0
								A-R factor score v_166 v_168 v_165	2	2.74147	0	0
			Total	F (glücklich Sroh)	Kombi first	not quoted	not quoted	Index_PIG_scale_1to5	4	3.25	0.346944	0.106752
								A-R factor score V_164 v_163 v_162	4	1.64194	0	0
								A-R factor score v_166 v_168 v_165	4	2.74147	0	0
69.00	Bild E	traurig	Stroh	G (glücklich Spalte)	Kombi first	not quoted	quoted	Index_PIG_scale_1to5	1	1.5
								A-R factor score V_164 v_163 v_162	1	1.09693
								A-R factor score v_166 v_168 v_165	1	0.891525
	Bild F	glücklich	Stroh	G (glücklich Spalte)	Kombi first	not quoted	quoted	Index_PIG_scale_1to5	1	1.66667
								A-R factor score V_164 v_163 v_162	1	1.09693
								A-R factor score v_166 v_168 v_165	1	0.891525
	Bild G	glücklich	Spalte	G (glücklich Spalte)	Kombi first	not quoted	quoted	Index_PIG_scale_1to5	1	2.66667
								A-R factor score V_164 v_163 v_162	1	1.09693
								A-R factor score v_166 v_168 v_165	1	0.891525
	Bild H	traurig	Spalte	G (glücklich Spalte)	Kombi first	not quoted	quoted	Index_PIG_scale_1to5	1	3.66667
								A-R factor score V_164 v_163 v_162	1	1.09693
								A-R factor score v_166 v_168 v_165	1	0.891525
	Total	glücklich	Total	G (glücklich Spalte)	Kombi first	not quoted	quoted	Index_PIG_scale_1to5	2	2.16667	0.707107	0.326357
								A-R factor score V_164 v_163 v_162	2	1.09693	0	0
								A-R factor score v_166 v_168 v_165	2	0.891525	0	0
		traurig	Total	G (glücklich Spalte)	Kombi first	not quoted	quoted	Index_PIG_scale_1to5	2	2.58333	1.53206	0.593057
								A-R factor score V_164 v_163 v_162	2	1.09693	0	0
								A-R factor score v_166 v_168 v_165	2	0.891525	0	0
		Total	Stroh	G (glücklich Spalte)	Kombi first	not quoted	quoted	Index_PIG_scale_1to5	2	1.58333	0.117851	0.0744323
								A-R factor score V_164 v_163 v_162	2	1.09693	0	0
								A-R factor score v_166 v_168 v_165	2	0.891525	0	0
			Spalte	G (glücklich Spalte)	Kombi first	not quoted	quoted	Index_PIG_scale_1to5	2	3.16667	0.707107	0.223297
								A-R factor score V_164 v_163 v_162	2	1.09693	0	0
								A-R factor score v_166 v_168 v_165	2	0.891525	0	0
			Total	G (glücklich Spalte)	Kombi first	not quoted	quoted	Index_PIG_scale_1to5	4	2.375	1.00347	0.422512
								A-R factor score V_164 v_163 v_162	4	1.09693	0	0
								A-R factor score v_166 v_168 v_165	4	0.891525	0	0
70.00	Bild E	traurig	Stroh	H (traurig Spalte)	Kombi first	not quoted	not quoted	Index_PIG_scale_1to5	1	4.66667
								A-R factor score V_164 v_163 v_162	1	1.14728
								A-R factor score v_166 v_168 v_165	1	-0.131463
	Bild F	glücklich	Stroh	H (traurig Spalte)	Kombi first	not quoted	not quoted	Index_PIG_scale_1to5	1	4.33333
								A-R factor score V_164 v_163 v_162	1	1.14728
								A-R factor score v_166 v_168 v_165	1	-0.131463
	Bild G	glücklich	Spalte	H (traurig Spalte)	Kombi first	not quoted	not quoted	Index_PIG_scale_1to5	1	4.33333
								A-R factor score V_164 v_163 v_162	1	1.14728
								A-R factor score v_166 v_168 v_165	1	-0.131463
	Bild H	traurig	Spalte	H (traurig Spalte)	Kombi first	not quoted	not quoted	Index_PIG_scale_1to5	1	4.5
								A-R factor score V_164 v_163 v_162	1	1.14728
								A-R factor score v_166 v_168 v_165	1	-0.131463
	Total	glücklich	Total	H (traurig Spalte)	Kombi first	not quoted	not quoted	Index_PIG_scale_1to5	2	4.33333	0	0
								A-R factor score V_164 v_163 v_162	2	1.14728	0	0
								A-R factor score v_166 v_168 v_165	2	-0.131463	0	0
		traurig	Total	H (traurig Spalte)	Kombi first	not quoted	not quoted	Index_PIG_scale_1to5	2	4.58333	0.117851	0.025713
								A-R factor score V_164 v_163 v_162	2	1.14728	0	0
								A-R factor score v_166 v_168 v_165	2	-0.131463	0	0
		Total	Stroh	H (traurig Spalte)	Kombi first	not quoted	not quoted	Index_PIG_scale_1to5	2	4.5	0.235702	0.0523783
								A-R factor score V_164 v_163 v_162	2	1.14728	0	0
								A-R factor score v_166 v_168 v_165	2	-0.131463	0	0
			Spalte	H (traurig Spalte)	Kombi first	not quoted	not quoted	Index_PIG_scale_1to5	2	4.41667	0.117851	0.0266833
								A-R factor score V_164 v_163 v_162	2	1.14728	0	0
								A-R factor score v_166 v_168 v_165	2	-0.131463	0	0
			Total	H (traurig Spalte)	Kombi first	not quoted	not quoted	Index_PIG_scale_1to5	4	4.45833	0.159571	0.0357917
								A-R factor score V_164 v_163 v_162	4	1.14728	0	0
								A-R factor score v_166 v_168 v_165	4	-0.131463	0	0
71.00	Bild E	traurig	Stroh	F (glücklich Sroh)	Kombi first	not quoted	not quoted	Index_PIG_scale_1to5	1	3.83333
								A-R factor score V_164 v_163 v_162	1	0.526623
								A-R factor score v_166 v_168 v_165	1	1.19297
	Bild F	glücklich	Stroh	F (glücklich Sroh)	Kombi first	not quoted	not quoted	Index_PIG_scale_1to5	1	2.66667
								A-R factor score V_164 v_163 v_162	1	0.526623
								A-R factor score v_166 v_168 v_165	1	1.19297
	Bild G	glücklich	Spalte	F (glücklich Sroh)	Kombi first	not quoted	not quoted	Index_PIG_scale_1to5	1	2.83333
								A-R factor score V_164 v_163 v_162	1	0.526623
								A-R factor score v_166 v_168 v_165	1	1.19297
	Bild H	traurig	Spalte	F (glücklich Sroh)	Kombi first	not quoted	not quoted	Index_PIG_scale_1to5	1	4
								A-R factor score V_164 v_163 v_162	1	0.526623
								A-R factor score v_166 v_168 v_165	1	1.19297
	Total	glücklich	Total	F (glücklich Sroh)	Kombi first	not quoted	not quoted	Index_PIG_scale_1to5	2	2.75	0.117851	0.042855
								A-R factor score V_164 v_163 v_162	2	0.526623	0	0
								A-R factor score v_166 v_168 v_165	2	1.19297	0	0
		traurig	Total	F (glücklich Sroh)	Kombi first	not quoted	not quoted	Index_PIG_scale_1to5	2	3.91667	0.117851	0.0300897
								A-R factor score V_164 v_163 v_162	2	0.526623	0	0
								A-R factor score v_166 v_168 v_165	2	1.19297	0	0
		Total	Stroh	F (glücklich Sroh)	Kombi first	not quoted	not quoted	Index_PIG_scale_1to5	2	3.25	0.824958	0.253833
								A-R factor score V_164 v_163 v_162	2	0.526623	0	0
								A-R factor score v_166 v_168 v_165	2	1.19297	0	0
			Spalte	F (glücklich Sroh)	Kombi first	not quoted	not quoted	Index_PIG_scale_1to5	2	3.41667	0.824958	0.241451
								A-R factor score V_164 v_163 v_162	2	0.526623	0	0
								A-R factor score v_166 v_168 v_165	2	1.19297	0	0
			Total	F (glücklich Sroh)	Kombi first	not quoted	not quoted	Index_PIG_scale_1to5	4	3.33333	0.680414	0.204124
								A-R factor score V_164 v_163 v_162	4	0.526623	0	0
								A-R factor score v_166 v_168 v_165	4	1.19297	0	0
72.00	Bild E	traurig	Stroh	F (glücklich Sroh)	Kombi first	not quoted	quoted	Index_PIG_scale_1to5	1	4.33333
								A-R factor score V_164 v_163 v_162	1	1.77746
								A-R factor score v_166 v_168 v_165	1	-0.387885
	Bild F	glücklich	Stroh	F (glücklich Sroh)	Kombi first	not quoted	quoted	Index_PIG_scale_1to5	1	2.5
								A-R factor score V_164 v_163 v_162	1	1.77746
								A-R factor score v_166 v_168 v_165	1	-0.387885
	Bild G	glücklich	Spalte	F (glücklich Sroh)	Kombi first	not quoted	quoted	Index_PIG_scale_1to5	1	3.16667
								A-R factor score V_164 v_163 v_162	1	1.77746
								A-R factor score v_166 v_168 v_165	1	-0.387885
	Bild H	traurig	Spalte	F (glücklich Sroh)	Kombi first	not quoted	quoted	Index_PIG_scale_1to5	1	3.83333
								A-R factor score V_164 v_163 v_162	1	1.77746
								A-R factor score v_166 v_168 v_165	1	-0.387885
	Total	glücklich	Total	F (glücklich Sroh)	Kombi first	not quoted	quoted	Index_PIG_scale_1to5	2	2.83333	0.471405	0.166378
								A-R factor score V_164 v_163 v_162	2	1.77746	0	0
								A-R factor score v_166 v_168 v_165	2	-0.387885	0	0
		traurig	Total	F (glücklich Sroh)	Kombi first	not quoted	quoted	Index_PIG_scale_1to5	2	4.08333	0.353553	0.0865845
								A-R factor score V_164 v_163 v_162	2	1.77746	0	0
								A-R factor score v_166 v_168 v_165	2	-0.387885	0	0
		Total	Stroh	F (glücklich Sroh)	Kombi first	not quoted	quoted	Index_PIG_scale_1to5	2	3.41667	1.29636	0.379423
								A-R factor score V_164 v_163 v_162	2	1.77746	0	0
								A-R factor score v_166 v_168 v_165	2	-0.387885	0	0
			Spalte	F (glücklich Sroh)	Kombi first	not quoted	quoted	Index_PIG_scale_1to5	2	3.5	0.471405	0.134687
								A-R factor score V_164 v_163 v_162	2	1.77746	0	0
								A-R factor score v_166 v_168 v_165	2	-0.387885	0	0
			Total	F (glücklich Sroh)	Kombi first	not quoted	quoted	Index_PIG_scale_1to5	4	3.45833	0.797856	0.230705
								A-R factor score V_164 v_163 v_162	4	1.77746	0	0
								A-R factor score v_166 v_168 v_165	4	-0.387885	0	0
73.00	Bild E	traurig	Stroh	H (traurig Spalte)	Kombi first	not quoted	not quoted	Index_PIG_scale_1to5	1	3
								A-R factor score V_164 v_163 v_162	1	-1.11804
								A-R factor score v_166 v_168 v_165	1	0.194941
	Bild F	glücklich	Stroh	H (traurig Spalte)	Kombi first	not quoted	not quoted	Index_PIG_scale_1to5	1	3.66667
								A-R factor score V_164 v_163 v_162	1	-1.11804
								A-R factor score v_166 v_168 v_165	1	0.194941
	Bild G	glücklich	Spalte	H (traurig Spalte)	Kombi first	not quoted	not quoted	Index_PIG_scale_1to5	1	3.66667
								A-R factor score V_164 v_163 v_162	1	-1.11804
								A-R factor score v_166 v_168 v_165	1	0.194941
	Bild H	traurig	Spalte	H (traurig Spalte)	Kombi first	not quoted	not quoted	Index_PIG_scale_1to5	1	4.33333
								A-R factor score V_164 v_163 v_162	1	-1.11804
								A-R factor score v_166 v_168 v_165	1	0.194941
	Total	glücklich	Total	H (traurig Spalte)	Kombi first	not quoted	not quoted	Index_PIG_scale_1to5	2	3.66667	0	0
								A-R factor score V_164 v_163 v_162	2	-1.11804	0	0
								A-R factor score v_166 v_168 v_165	2	0.194941	0	0
		traurig	Total	H (traurig Spalte)	Kombi first	not quoted	not quoted	Index_PIG_scale_1to5	2	3.66667	0.942809	0.25713
								A-R factor score V_164 v_163 v_162	2	-1.11804	0	0
								A-R factor score v_166 v_168 v_165	2	0.194941	0	0
		Total	Stroh	H (traurig Spalte)	Kombi first	not quoted	not quoted	Index_PIG_scale_1to5	2	3.33333	0.471405	0.141421
								A-R factor score V_164 v_163 v_162	2	-1.11804	0	0
								A-R factor score v_166 v_168 v_165	2	0.194941	0	0
			Spalte	H (traurig Spalte)	Kombi first	not quoted	not quoted	Index_PIG_scale_1to5	2	4	0.471405	0.117851
								A-R factor score V_164 v_163 v_162	2	-1.11804	0	0
[truncated: 59,376 more rows]
[truncated: 9 more columns]
